# Supplementary material for: Single‐Cell Transcriptomics Identifies BST2 as an Oncogenic Driver and Immunotherapy Biomarker in Lung Adenocarcinoma
Source: Mediators Inflamm. 2026 May 6;2026:3777132. doi: 10.1155/mi/3777132 (PMC13147935; doi:10.1155/mi/3777132)
Supplement: Supplementary file 2 — Supporting Information 2 Table S3: The set of genes significantly differentially expressed between LUAD and normal lung tissues. [file MI-2026-3777132-s002.csv]

	p_val	avg_log2FC	pct.1	pct.2	p_val_adj	cluster	gene
1	0	9.2537199175998	0.988	0	0	Health	SFTPC
2	0	7.76680691609253	0.572	0.002	0	Health	HBA2
3	0	7.75042393197278	0.464	0.004	0	Health	HBA1
4	0	6.87531507434094	0.784	0.005	0	Health	HBB
5	0	6.61995221392739	0.818	0.001	0	Health	SFTPB
6	0	6.11255397414242	0.654	0	0	Health	SFTPA2
7	0	5.95029858505969	0.657	0	0	Health	SFTPA1
8	0	4.22308281583151	0.653	0.007	0	Health	NAPSA
9	0	4.11576861220178	0.734	0.051	0	Health	HOPX
10	0	3.94187947358444	0.615	0	0	Health	ENSG00000289474
11	0	3.769050018788	0.581	0.103	0	Health	ZNF385B
12	0	3.70832433150243	0.531	0	0	Health	PGC
13	0	3.63694273058487	0.788	0	0	Health	ENSG00000289901
14	0	3.59202070645017	0.552	0.052	0	Health	LRRK2
15	0	3.53327502161683	0.385	0.02	0	Health	AGER
16	0	3.46670941765239	0.607	0.089	0	Health	PDE4D
17	0	3.4167180275852	0.657	0	0	Health	SFTA2
18	0	3.339903092666	0.659	0.031	0	Health	RNASE1
19	0	3.32291301601798	0.69	0.033	0	Health	LMO7
20	0	3.31591510513607	0.633	0.209	0	Health	SLPI
21	0	3.28354724926947	0.622	0.025	0	Health	SLC34A2
22	0	3.18131975826522	0.568	0	0	Health	TALAM1
23	0	3.16057403043358	0.58	0.03	0	Health	SFTPD
24	0	3.07487568664564	0.62	0.006	0	Health	MECOM
25	0	3.01209669759392	0.419	0	0	Health	SCGB3A2
26	0	2.86924758256322	0.685	0.306	0	Health	NEDD4L
27	0	2.84829281123306	0.497	0.003	0	Health	ACOXL
28	0	2.82902334035614	0.513	0.077	0	Health	TTN
29	0	2.82852241007816	0.474	0.088	0	Health	S100A4
30	0	2.82736884741945	0.644	0.274	0	Health	TACC2
31	0	2.82630061223734	0.569	0.001	0	Health	CLDN18
32	0	2.82500116996065	0.429	0.074	0	Health	CAV1
33	0	2.80004334956406	0.649	0.037	0	Health	CELF2
34	0	2.77632199532931	0.504	0	0	Health	ROS1
35	0	2.73158403117936	0.588	0.259	0	Health	MACROD2
36	0	2.71142332905442	0.611	0.358	0	Health	ANK3
37	0	2.70015402229521	0.625	0.043	0	Health	DLC1
38	0	2.68773178040236	0.586	0.087	0	Health	SGMS2
39	0	2.68317026642242	0.658	0	0	Health	H3-3B
40	0	2.63777784450513	0.477	0.02	0	Health	DLG2
41	0	2.60936368255279	0.621	0.106	0	Health	SYNE1
42	0	2.60056914156673	0.633	0.078	0	Health	SLC39A8
43	0	2.59821236097722	0.618	0.041	0	Health	ATP11A
44	0	2.57223690016189	0.625	0.041	0	Health	PEBP4
45	0	2.57125680406596	0.603	0.293	0	Health	CTSH
46	0	2.57118640251531	0.608	0.091	0	Health	SMYD3
47	0	2.56784842652088	0.509	0.024	0	Health	PTPRG
48	0	2.54366648395853	0.516	0	0	Health	LINC00486
49	0	2.49064685724436	0.572	0.148	0	Health	TANC2
50	0	2.46044174581369	0.648	0.364	0	Health	LINC-PINT
51	0	2.44748224088532	0.673	0.495	0	Health	AKAP13
52	0	2.4308909300809	0.62	0	0	Health	SFTA3
53	0	2.35471925576667	0.601	0.022	0	Health	PTPRM
54	0	2.34718724342753	0.591	0.095	0	Health	SNX25
55	0	2.33336567413517	0.584	0.029	0	Health	PHACTR1
56	0	2.33192048745089	0.475	0.002	0	Health	CCDC141
57	0	2.29369379629564	0.67	0.379	0	Health	MBNL1
58	0	2.28707203624916	0.477	0.003	0	Health	LAMP3
59	0	2.2859689781256	0.543	0.13	0	Health	ABCA3
60	0	2.28489009233273	0.6	0.029	0	Health	CPM
61	0	2.27924593266979	0.83	0.425	0	Health	S100A6
62	0	2.27770441333734	0.596	0.021	0	Health	EEF1G
63	0	2.25919134311828	0.573	0.124	0	Health	GPHN
64	0	2.2434701608942	0.579	0.05	0	Health	BTBD9
65	0	2.23545489749623	0.446	0	0	Health	CYP2U1-AS1
66	0	2.22208809333261	0.512	0.04	0	Health	PRKG1
67	0	2.20816155661329	0.615	0.065	0	Health	CADM1
68	0	2.18515629040547	0.551	0.153	0	Health	ICAM1
69	0	2.17930423204965	0.589	0.014	0	Health	ADGRF5
70	0	2.16514282433949	0.571	0.009	0	Health	PIP5K1B
71	0	2.16414950150875	0.606	0.133	0	Health	PARD3
72	0	2.14440145218794	0.68	0.359	0	Health	LIMCH1
73	0	2.14077937219169	0.476	0	0	Health	TMEM163
74	0	2.14005635056432	0.339	0.034	0	Health	SCGB3A1
75	0	2.1387522304665	0.425	0.001	0	Health	HHIP
76	0	2.13794992776796	0.319	0.015	0	Health	RBMS3
77	0	2.12014074468414	0.485	0.044	0	Health	FABP5
78	0	2.09738490819092	0.655	0.276	0	Health	GPRC5A
79	0	2.09689247902172	0.57	0.092	0	Health	UNC13B
80	0	2.07719330008852	0.58	0.016	0	Health	ZBTB16
81	0	2.05517804276477	0.595	0.199	0	Health	MAGI3
82	0	2.05206004789342	0.587	0.071	0	Health	DPYD
83	0	1.98003471153668	0.522	0.036	0	Health	ACSL4
84	0	1.97424925641176	0.681	0.275	0	Health	GSTP1
85	0	1.96075322481825	0.556	0.049	0	Health	LRMDA
86	0	1.96044645799985	0.574	0	0	Health	H3-3A
87	0	1.94377841312658	0.627	0.236	0	Health	FNDC3B
88	0	1.93008696166718	0.47	0.028	0	Health	TFPI
89	0	1.91131998580548	0.617	0.226	0	Health	ADK
90	0	1.89786033921185	0.299	0	0	Health	GPC5
91	0	1.8954937920917	0.581	0.065	0	Health	DIAPH2
92	0	1.8841071703191	0.302	0.004	0	Health	TNNC1
93	0	1.86251562763453	0.536	0.056	0	Health	SDR16C5
94	0	1.85316862469785	0.458	0.022	0	Health	GPRC5D-AS1
95	0	1.85072876564376	0.52	0.001	0	Health	AQP4
96	0	1.83326907006003	0.48	0.007	0	Health	C4BPA
97	0	1.82450817247017	0.53	0.043	0	Health	ATP13A4
98	0	1.81859634786002	0.502	0.004	0	Health	P3H2
99	0	1.81160614422486	0.405	0.003	0	Health	WIF1
100	0	1.80948918210506	0.549	0.009	0	Health	LMO3
101	0	1.79272587588745	0.612	0.102	0	Health	TGFBR2
102	0	1.78569716973872	0.395	0.003	0	Health	ROR1
103	0	1.78245443911356	0.474	0.01	0	Health	ALPL
104	0	1.7820622825632	0.544	0	0	Health	AOPEP
105	0	1.77097049937403	0.596	0.272	0	Health	MAGI1
106	0	1.75011016574045	0.607	0.195	0	Health	NEDD9
107	0	1.74454307163588	0.468	0.103	0	Health	FMO5
108	0	1.72966315578714	0.312	0	0	Health	ENSG00000287149
109	0	1.72737440127123	0.367	0.031	0	Health	LAMA3
110	0	1.72645082592572	0.536	0.135	0	Health	FHIT
111	0	1.72458460050077	0.555	0.107	0	Health	WWC2
112	0	1.71485952267315	0.407	0	0	Health	ENSG00000291174
113	0	1.70875868854073	0.579	0.221	0	Health	PACSIN2
114	0	1.70524983672259	0.58	0.093	0	Health	TACC1
115	0	1.70521907093227	0.417	0.01	0	Health	COL8A1
116	0	1.69980117214454	0.553	0.068	0	Health	DOCK5
117	0	1.6899140020648	0.563	0.217	0	Health	SPIDR
118	0	1.68252831082904	0.297	0	0	Health	PALM2AKAP2
119	0	1.68186276666463	0.403	0.051	0	Health	C11orf96
120	0	1.67750115104994	0.398	0	0	Health	LINC02997
121	0	1.66720336741476	0.481	0.006	0	Health	SOX5
122	0	1.66574344563247	0.494	0.043	0	Health	DRAM1
123	0	1.66306270959758	0.268	0	0	Health	ENSG00000285801
124	0	1.65975173250417	0.602	0.156	0	Health	RNF145
125	0	1.65599025556834	0.443	0.07	0	Health	IL1R1
126	0	1.65520875222943	0.586	0.138	0	Health	EPAS1
127	0	1.6529453724343	0.548	0.112	0	Health	LPCAT1
128	0	1.63519075425177	0.519	0.028	0	Health	VEPH1
129	0	1.63081950462403	0.526	0	0	Health	ATP5MK
130	0	1.62269083059295	0.342	0	0	Health	LIMASI
131	0	1.6219962275381	0.432	0.005	0	Health	LINC01619
132	0	1.62198534190861	0.455	0.004	0	Health	PID1
133	0	1.6199342061131	0.597	0.203	0	Health	ZFAND3
134	0	1.60919128853668	0.467	0.02	0	Health	PARM1
135	0	1.60795663330445	0.537	0.122	0	Health	EXT1
136	0	1.59406950369445	0.488	0.116	0	Health	C19orf33
137	0	1.59108734667505	0.535	0	0	Health	NKX2-1
138	0	1.58895697155033	0.571	0.163	0	Health	COBLL1
139	0	1.5838237820916	0.599	0.208	0	Health	CUX1
140	0	1.58247523841893	0.523	0.118	0	Health	IMMP2L
141	0	1.58189228499625	0.407	0.039	0	Health	DOCK4
142	0	1.58077784117481	0.524	0.059	0	Health	AK1
143	0	1.5769983108276	0.56	0.167	0	Health	TEAD1
144	0	1.57155303272823	0.434	0	0	Health	TOX
145	0	1.57002143325602	0.55	0.02	0	Health	DUOX1
146	0	1.56355239215714	0.563	0	0	Health	CHASERR
147	0	1.56095327577083	0.539	0.091	0	Health	AHCYL2
148	0	1.55605143334066	0.556	0.085	0	Health	FGD4
149	0	1.55243152463591	0.402	0.001	0	Health	SFTA1P
150	0	1.54918742334692	0.505	0.048	0	Health	SNTB1
151	0	1.54515555644005	0.514	0.065	0	Health	FOLR1
152	0	1.54483858913204	0.502	0.048	0	Health	PLS3
153	0	1.54425052350709	0.514	0.022	0	Health	ATP8A1
154	0	1.54353323025927	0.512	0.091	0	Health	F3
155	0	1.53891272662515	0.377	0.003	0	Health	UST
156	0	1.53852671504596	0.514	0.109	0	Health	ZSWIM6
157	0	1.53770312111329	0.496	0.088	0	Health	FLRT3
158	0	1.51859581058136	0.573	0.162	0	Health	NME2
159	0	1.50653237588589	0.585	0.195	0	Health	MYO1B
160	0	1.50440296364776	0.589	0.018	0	Health	ATP6V0C
161	0	1.50346973671118	0.505	0.045	0	Health	MCU
162	0	1.50267580246594	0.545	0.13	0	Health	MBIP
163	0	1.49625824262867	0.564	0.131	0	Health	EIF4A1
164	0	1.49416586540919	0.359	0.017	0	Health	GPM6A
165	0	1.49257712572966	0.503	0	0	Health	PLAAT3
166	0	1.49037899631682	0.544	0.127	0	Health	SSH2
167	0	1.4864275604187	0.566	0.216	0	Health	RBPMS
168	0	1.47804559451036	0.454	0.03	0	Health	AQP1
169	0	1.47755031911337	0.485	0.076	0	Health	LINC00513
170	0	1.47629279678642	0.488	0.039	0	Health	LYN
171	0	1.47603141365491	0.527	0.083	0	Health	RAB27A
172	0	1.47208757224355	0.519	0.105	0	Health	CYP51A1
173	0	1.46724700756297	0.52	0.15	0	Health	NPC1
174	0	1.46372896962398	0.52	0.183	0	Health	PTPN13
175	0	1.45305043173382	0.538	0.059	0	Health	EGFR
176	0	1.45216993359844	0.506	0.102	0	Health	ACSL1
177	0	1.44845178691621	0.486	0.012	0	Health	FILIP1
178	0	1.4433679894003	0.567	0.217	0	Health	GNG5
179	0	1.43777053127042	0.451	0.085	0	Health	DAPK2
180	0	1.43763599808	0.585	0.144	0	Health	GABARAP
181	0	1.43427831039056	0.448	0	0	Health	ELAPOR2
182	0	1.42355127069376	0.535	0.076	0	Health	CAMK2D
183	0	1.41907064151868	0.389	0	0	Health	MGC27382
184	0	1.41848734460462	0.4	0	0	Health	LINC01937
185	0	1.41835502219883	0.334	0.007	0	Health	SLC26A3
186	0	1.4077765002394	0.394	0	0	Health	PLAAT4
187	0	1.39060789325523	0.539	0.111	0	Health	RAPGEF2
188	0	1.38870363741572	0.472	0	0	Health	FHIP1A
189	0	1.38610768563462	0.511	0.049	0	Health	CACNA2D2
190	0	1.38469718233467	0.493	0	0	Health	ATP5MJ
191	0	1.36936560304019	0.486	0.003	0	Health	ARHGAP24
192	0	1.36639585365771	0.33	0.022	0	Health	BMP1
193	0	1.36607559893776	0.371	0.019	0	Health	RIPOR2
194	0	1.36214847882613	0.446	0.059	0	Health	TMTC2
195	0	1.36020220896596	0.388	0	0	Health	ENSG00000290067
196	0	1.35746294944208	0.492	0.142	0	Health	FAM13A
197	0	1.35680768346504	0.355	0.025	0	Health	SLC6A14
198	0	1.35629028617514	0.495	0.078	0	Health	SUSD2
199	0	1.3550565207679	0.524	0.081	0	Health	RALGAPA2
200	0	1.35459363351787	0.524	0.17	0	Health	FMN1
201	0	1.35243107805266	0.452	0.078	0	Health	PARD3B
202	0	1.34849093221815	0.309	0	0	Health	ENSG00000286533
203	0	1.34719125148365	0.534	0.148	0	Health	MGLL
204	0	1.34239769646431	0.439	0.082	0	Health	ID1
205	0	1.33970211858959	0.543	0.175	0	Health	AHR
206	0	1.3395308199331	0.512	0.091	0	Health	HPCAL1
207	0	1.33654262484041	0.291	0	0	Health	AGBL1
208	0	1.33548574842807	0.49	0.061	0	Health	PRKCE
209	0	1.32129564096586	0.559	0.212	0	Health	PTPRK
210	0	1.31128000994396	0.474	0.017	0	Health	DANT2
211	0	1.30994653780687	0.449	0.005	0	Health	DAPK1
212	0	1.30894235891943	0.492	0	0	Health	NIBAN2
213	0	1.30636107619961	0.348	0.009	0	Health	CAVIN2
214	0	1.30079278054141	0.399	0	0	Health	LANCL1-AS1
215	0	1.29914768326856	0.41	0.002	0	Health	BMP2
216	0	1.29860656529968	0.468	0.042	0	Health	TTC28
217	0	1.28755934169765	0.513	0.086	0	Health	DOCK9
218	0	1.28670916325786	0.535	0.077	0	Health	ANKHD1
219	0	1.27422493651282	0.559	0.213	0	Health	YAP1
220	0	1.27277476071085	0.581	0.246	0	Health	NBEAL1
221	0	1.27060349376074	0.471	0	0	Health	H2AZ1
222	0	1.26983201882702	0.477	0.052	0	Health	DDT
223	0	1.26754930170682	0.473	0	0	Health	BLTP1
224	0	1.26727478230498	0.527	0.141	0	Health	PAM
225	0	1.26398360190395	0.477	0.045	0	Health	PDZD2
226	0	1.25754797160317	0.426	0.004	0	Health	ABCC4
227	0	1.25584143181042	0.516	0.069	0	Health	SLCO3A1
228	0	1.25135528327776	0.484	0.054	0	Health	FAM184A
229	0	1.24762039595676	0.39	0.043	0	Health	RFX2
230	0	1.24716400204332	0.358	0	0	Health	ENSG00000247925
231	0	1.24687816450192	0.379	0.012	0	Health	PAPSS2
232	0	1.24305099587294	0.509	0.1	0	Health	SMURF1
233	0	1.24123122650737	0.463	0.117	0	Health	FKBP5
234	0	1.23982660670453	0.478	0.075	0	Health	LARGE1
235	0	1.23573321476559	0.446	0.071	0	Health	C3
236	0	1.23422474857352	0.539	0.172	0	Health	KANK1
237	0	1.23165482052753	0.522	0.142	0	Health	LPIN2
238	0	1.22979220778411	0.412	0.066	0	Health	CXCL17
239	0	1.2272349119005	0.552	0.171	0	Health	MSN
240	0	1.22656679204124	0.46	0.06	0	Health	UBE2E2
241	0	1.22420876811079	0.353	0.008	0	Health	LPL
242	0	1.22248435010154	0.417	0.003	0	Health	ALOX15B
243	0	1.21389596493057	0.474	0	0	Health	SEPTIN7
244	0	1.21344346970751	0.457	0	0	Health	TLE5
245	0	1.21129994766517	0.484	0.099	0	Health	NHSL1
246	0	1.20576061821872	0.494	0.003	0	Health	MATR3
247	0	1.20311077079161	0.471	0.009	0	Health	WDR83OS
248	0	1.19716173389219	0.492	0.062	0	Health	TMPRSS2
249	0	1.19647214618944	0.382	0.001	0	Health	FOXP2
250	0	1.19555728041886	0.334	0.001	0	Health	PTPRD
251	0	1.1900428563277	0.367	0	0	Health	AKAP13-AS1
252	0	1.18928515360692	0.449	0.069	0	Health	OPHN1
253	0	1.18491819302156	0.544	0.179	0	Health	MICAL2
254	0	1.18447710731614	0.463	0	0	Health	TOMM6
255	1.85519238951272e-302	1.79186224646064	0.618	0.362	8.65614217022741e-298	Health	NEBL
256	1.97780092010052e-302	1.91743943935753	0.26	0	9.22822131309701e-298	Health	SCEL
257	5.0521398360794e-302	1.49620514405537	0.527	0.19	2.35727792611629e-297	Health	USP54
258	6.69544646879945e-300	1.1952500384443	0.435	0.099	3.12402836787713e-295	Health	HIVEP2
259	3.01224525649542e-299	1.32711930211811	0.527	0.187	1.4054835142282e-294	Health	CADPS2
260	5.29298007853289e-291	1.29149707229707	0.457	0.13	2.46965157484266e-286	Health	RAPGEF5
261	4.22191003545082e-289	1.69059419990683	0.25	0	1.969901003441e-284	Health	ENSG00000257894
262	1.34302687839491e-288	1.68623762140944	0.433	0.108	6.26642911190283e-284	Health	SGPP2
263	2.54299812257481e-287	1.4551736023105	0.509	0.162	1.18653749401218e-282	Health	CEMIP2
264	7.2702871059498e-285	1.26831301584972	0.561	0.229	3.39224326076512e-280	Health	SIK3
265	3.95864362934661e-280	1.24776059969409	0.438	0.118	1.84706353101683e-275	Health	MAPK10
266	2.43304193162717e-275	1.20065557037883	0.483	0.154	1.13523303487792e-270	Health	GLCCI1
267	7.44298565394533e-275	1.27576364802226	0.46	0.136	3.47282267627435e-270	Health	FNIP2
268	2.47727154453402e-269	1.40648163838316	0.595	0.313	1.15587012996413e-264	Health	GLS
269	2.02673076645138e-267	1.924766406468	0.369	0.068	9.4565230831855e-263	Health	CAV2
270	2.64204259922462e-267	1.18460546407056	0.387	0.082	1.23275065637222e-262	Health	CACHD1
271	1.01105784348935e-260	1.26581522005092	0.45	0.149	4.71749479193694e-256	Health	TNIK
272	6.06429723788406e-258	1.34651609539693	0.475	0.167	2.82954044822432e-253	Health	WWOX
273	7.32089838086178e-250	1.49261420126817	0.581	0.309	3.4158579755263e-245	Health	PTPN1
274	3.05184473844257e-242	1.28790589058208	0.613	0.364	1.42396023650992e-237	Health	GNAQ
275	4.42734314272456e-239	2.02933301803611	0.476	0.177	2.06575403696385e-234	Health	CXCL2
276	3.49871111438286e-237	1.22331764449886	0.567	0.261	1.6324636188599e-232	Health	QKI
277	2.9629403929156e-233	1.22521390263906	0.617	0.327	1.38247835793049e-228	Health	CYSTM1
278	4.02047350377306e-227	1.31723951387817	0.512	0.229	1.87591273212547e-222	Health	SPIRE1
279	7.05574393726082e-227	1.36706837581521	0.642	0.39	3.29213956368653e-222	Health	UTRN
280	2.58897409724614e-222	1.42656347405019	0.534	0.282	1.20798942403407e-217	Health	SECISBP2L
281	1.68498095792935e-219	1.23617473877424	0.549	0.267	7.86195265160254e-215	Health	SVIL
282	1.41948867423234e-213	1.43852691987163	0.34	0.076	6.62319220510069e-209	Health	ANXA3
283	1.88370143015144e-191	1.21733129221129	0.624	0.453	8.78916250294361e-187	Health	ZBTB20
284	4.39227808122018e-191	1.24179807408278	0.632	0.454	2.04939302991652e-186	Health	MGST1
285	1.90066567456956e-190	1.45616726993749	0.678	0.581	8.86831597097409e-186	Health	ALCAM
286	4.32396218210739e-183	1.58978104052834	0.7	0.498	2.01751751454949e-178	Health	CD55
287	2.43323160476948e-182	1.70810313612698	0.621	0.425	1.13532153446939e-177	Health	NAMPT
288	6.30849636821626e-179	1.52180511285878	0.549	0.366	2.94348132044602e-174	Health	MAST4
289	1.9331634841352e-171	1.18697763483824	0.583	0.417	9.01994750062645e-167	Health	MTUS1
290	3.58625932036535e-161	1.20166295351811	0.364	0.124	1.67331273628927e-156	Health	IGKC
291	4.35203075438751e-158	1.31607884200023	0.292	0.079	2.03061402968967e-153	Health	CLIC3
292	3.93364525324502e-146	1.20908607756182	0.521	0.295	1.83539953871159e-141	Health	ELL2
293	4.16478944675706e-146	1.99648827840668	0.535	0.417	1.94324910796238e-141	Health	AUTS2
294	6.60429472622216e-145	1.41855392678028	0.282	0.088	3.081497876308e-140	Health	CAMK1D
295	1.49097100152898e-144	2.26047063160321	0.578	0.512	6.95672159603407e-140	Health	NPC2
296	1.03724752823542e-135	1.21755590964375	0.263	0.071	4.83969324199367e-131	Health	RGCC
297	4.86004572222972e-48	1.25442730185755	0.888	0.887	2.26764873353517e-43	Health	TMSB4X
298	4.11323838464784e-42	2.06939751485215	0.672	0.601	1.91919589789283e-37	Health	EMP2
299	7.27252635816203e-20	1.5985811009141	0.657	0.582	3.39328807345482e-15	Health	S100A10
300	9.6833394938233e-16	1.6178149268613	0.275	0.221	4.51814937442301e-11	Health	CEACAM6
301	0	6.73754552739744	0.872	0.094	0	Tumor	MGP
302	0	6.52445614887867	0.42	0.002	0	Tumor	CPB1
303	0	6.17309676748055	0.479	0	0	Tumor	DCD
304	0	4.72075584041798	0.938	0	0	Tumor	MTATP6P1
305	0	4.61414392884735	0.938	0	0	Tumor	H3F3B
306	0	4.5258688987292	0.363	0	0	Tumor	SCGB2A2
307	0	4.38522719993504	0.664	0.002	0	Tumor	PIP
308	0	4.26977417634965	0.818	0.122	0	Tumor	SLC39A6
309	0	4.19228175424814	0.886	0.08	0	Tumor	AZGP1
310	0	4.10225802881742	0.518	0.002	0	Tumor	ANKRD30A
311	0	3.57951896403657	0.801	0.275	0	Tumor	HSPA1A
312	0	3.56178676836322	0.836	0.23	0	Tumor	CLU
313	0	3.52019175899762	0.533	0.049	0	Tumor	IFI6
314	0	3.47199210231276	0.808	0.213	0	Tumor	TNFSF10
315	0	3.47119293702428	0.88	0	0	Tumor	H3F3A
316	0	3.45711883370831	0.801	0.004	0	Tumor	GATA3
317	0	3.36809253448471	0.419	0.032	0	Tumor	TFF3
318	0	3.33816907049105	0.905	0.582	0	Tumor	COX6C
319	0	3.19077889457615	0.863	0.448	0	Tumor	HSPB1
320	0	3.14978527112772	0.766	0.004	0	Tumor	CRABP2
321	0	2.96293718621921	0.848	0.084	0	Tumor	TRPS1
322	0	2.83252770830903	0.707	0.035	0	Tumor	BST2
323	0	2.82914106699867	0.457	0.009	0	Tumor	LTF
324	0	2.82583212942462	0.946	0.648	0	Tumor	HSP90AA1
325	0	2.75779470773188	0.862	0.097	0	Tumor	XIST
326	0	2.71615050993604	0.47	0.092	0	Tumor	ISG15
327	0	2.67363614187245	0.749	0.17	0	Tumor	HES1
328	0	2.66132407675868	0.724	0.008	0	Tumor	CAMK2N1
329	0	2.59123515746158	0.86	0.496	0	Tumor	XBP1
330	0	2.58402367616993	0.618	0.22	0	Tumor	HSPA1B
331	0	2.57958111821429	0.776	0.322	0	Tumor	IER3
332	0	2.52882460470822	0.692	0.236	0	Tumor	DSP
333	0	2.52369070273302	0.293	0.006	0	Tumor	HSPA6
334	0	2.45538979982461	0.839	0.445	0	Tumor	BTG2
335	0	2.44890820374437	0.713	0.16	0	Tumor	METRN
336	0	2.40262304529967	0.408	0.082	0	Tumor	CYP4Z1
337	0	2.33515076401676	0.566	0.067	0	Tumor	TIMP1
338	0	2.23749473704511	0.559	0.01	0	Tumor	IGFBP2
339	0	2.22786685653315	0.797	0.301	0	Tumor	SELENOM
340	0	2.21644891826378	0.659	0.014	0	Tumor	MDK
341	0	2.18125975606286	0.637	0	0	Tumor	RARRES3
342	0	2.17652571222023	0.661	0.01	0	Tumor	MARCKSL1
343	0	2.14795821847785	0.647	0.24	0	Tumor	LY6E
344	0	2.14749456160331	0.544	0.008	0	Tumor	TMEM176A
345	0	2.1382219075905	0.761	0.358	0	Tumor	SH3BGRL
346	0	2.12840104950645	0.76	0.439	0	Tumor	ATF3
347	0	2.11274619735152	0.654	0.211	0	Tumor	CLDN3
348	0	2.0991137533082	0.615	0.052	0	Tumor	PRLR
349	0	2.09486122595617	0.693	0.302	0	Tumor	TPM1
350	0	2.09430330371121	0.618	0	0	Tumor	ATP5MD
351	0	2.09119692398796	0.598	0.042	0	Tumor	CITED4
352	0	2.08777316277397	0.967	0.714	0	Tumor	PTMA
353	0	2.08429787004303	0.56	0.023	0	Tumor	ESR1
354	0	2.07494561933612	0.545	0.006	0	Tumor	TMEM176B
355	0	2.06362387405275	0.535	0.001	0	Tumor	MIR205HG
356	0	2.04454078737811	0.458	0.005	0	Tumor	KCNE4
357	0	2.04437347414026	0.622	0	0	Tumor	AC124319.1
358	0	2.04194995149497	0.673	0	0	Tumor	H2AFJ
359	0	2.01629406372874	0.801	0.426	0	Tumor	SNHG8
360	0	2.01279458270997	0.582	0.081	0	Tumor	CD24
361	0	2.00236596113556	0.656	0	0	Tumor	LINC01578
362	0	1.99785524673187	0.621	0	0	Tumor	SLC9A3R1
363	0	1.98339463762805	0.642	0.118	0	Tumor	CA12
364	0	1.95040446611994	0.724	0.254	0	Tumor	SMIM22
365	0	1.93222297837308	0.718	0.256	0	Tumor	PDCD4
366	0	1.91318273747538	0.619	0	0	Tumor	H1FX
367	0	1.91189864416227	0.775	0.51	0	Tumor	IFITM3
368	0	1.90840159324255	0.624	0	0	Tumor	ATP5MPL
369	0	1.89949504499736	0.714	0.287	0	Tumor	ENAH
370	0	1.89411977251808	0.596	0.083	0	Tumor	PLK2
371	0	1.8930209630422	0.817	0.51	0	Tumor	VMP1
372	0	1.89241723010755	0.928	0.633	0	Tumor	HSP90AB1
373	0	1.88207715194318	0.409	0	0	Tumor	AL450405.1
374	0	1.87117079881513	0.807	0.485	0	Tumor	CLDN4
375	0	1.86660664199419	0.666	0	0	Tumor	AES
376	0	1.85496788564607	0.853	0.502	0	Tumor	ELF3
377	0	1.85488256326871	0.501	0.071	0	Tumor	CFD
378	0	1.8417543924183	0.525	0.003	0	Tumor	RHOV
379	0	1.8191804342096	0.58	0	0	Tumor	H2AFZ
380	0	1.81171449894203	0.344	0.008	0	Tumor	MAOB
381	0	1.80984389914575	0.612	0.1	0	Tumor	PYCARD
382	0	1.8086690056446	0.592	0	0	Tumor	H1F0
383	0	1.80607132014484	1	0.957	0	Tumor	MALAT1
384	0	1.78794902723898	0.609	0	0	Tumor	PLA2G16
385	0	1.78557830632539	0.744	0.467	0	Tumor	HSPE1
386	0	1.78512821280715	0.662	0.253	0	Tumor	SOX4
387	0	1.7835537715887	0.867	0.535	0	Tumor	ATP5MC2
388	0	1.76654299529248	0.61	0	0	Tumor	C9orf16
389	0	1.75665908307464	0.559	0.239	0	Tumor	NUDT4
390	0	1.75638513993379	0.456	0.022	0	Tumor	MARCKS
391	0	1.74815772502416	0.538	0.023	0	Tumor	CMYA5
392	0	1.74806106377406	0.537	0.222	0	Tumor	MAGED2
393	0	1.74672059132935	0.85	0.543	0	Tumor	NUCKS1
394	0	1.74458913272273	0.551	0.031	0	Tumor	SOX9
395	0	1.73990952883421	0.564	0	0	Tumor	HIST1H2AC
396	0	1.71971970873828	0.879	0.576	0	Tumor	HNRNPU
397	0	1.71861564077158	0.833	0.518	0	Tumor	GAPDH
398	0	1.71572958439078	0.642	0.243	0	Tumor	PIK3R1
399	0	1.70872991194741	0.678	0.202	0	Tumor	TBC1D9
400	0	1.70676144840295	0.799	0.53	0	Tumor	IL6ST
401	0	1.70432365033149	0.595	0.273	0	Tumor	IER5
402	0	1.70364321648733	0.428	0.037	0	Tumor	IER5L
403	0	1.69290018498108	0.614	0	0	Tumor	SEPT2
404	0	1.69086127570724	0.794	0.449	0	Tumor	FUS
405	0	1.68509082464279	0.697	0.31	0	Tumor	NME3
406	0	1.68079237189205	0.892	0.626	0	Tumor	BTF3
407	0	1.67374003146687	0.864	0.555	0	Tumor	SRRM2
408	0	1.66663247970193	0.965	0.91	0	Tumor	FTH1
409	0	1.66138875546746	0.538	0.149	0	Tumor	WEE1
410	0	1.6470447110423	0.519	0.002	0	Tumor	ZG16B
411	0	1.63691451852177	0.508	0.03	0	Tumor	EVA1B
412	0	1.63640180405878	0.29	0	0	Tumor	CRABP1
413	0	1.62670575540904	0.683	0.354	0	Tumor	RSL1D1
414	0	1.62411954663764	0.366	0.001	0	Tumor	GFRA1
415	0	1.61902846099958	0.806	0.443	0	Tumor	HMGN2
416	0	1.61535451467389	0.551	0.009	0	Tumor	EFHD1
417	0	1.61482509312402	0.436	0.055	0	Tumor	DNAJB4
418	0	1.61477110995207	0.518	0	0	Tumor	HIST1H1C
419	0	1.61072838255461	0.589	0	0	Tumor	SEPT7
420	0	1.60829634917824	0.928	0.691	0	Tumor	NACA
421	0	1.60528054240598	0.796	0.472	0	Tumor	HMGN1
422	0	1.60068572465375	0.719	0.39	0	Tumor	DNAJB6
423	0	1.56668547565476	0.352	0.014	0	Tumor	APOD
424	0	1.56555354418403	0.761	0.486	0	Tumor	MZT2B
425	0	1.56425370619218	0.522	0.017	0	Tumor	NPDC1
426	0	1.56395042508328	0.895	0.589	0	Tumor	SRP14
427	0	1.53612251318677	0.411	0.026	0	Tumor	ITGB8
428	0	1.5360531304398	0.893	0.595	0	Tumor	PABPC1
429	0	1.52561649016741	0.615	0.18	0	Tumor	ZKSCAN1
430	0	1.52507934326778	0.539	0.213	0	Tumor	ELP2
431	0	1.51939674552413	0.486	0	0	Tumor	SLC9A3R2
432	0	1.50989775904016	0.531	0	0	Tumor	KIAA1324
433	0	1.50861076100859	0.837	0.527	0	Tumor	GAS5
434	0	1.50424651880112	0.541	0	0	Tumor	H2AFY
435	0	1.48754717760712	0.676	0.307	0	Tumor	NENF
436	0	1.48460570172386	0.762	0.482	0	Tumor	HSPD1
437	0	1.48379308503535	0.507	0.001	0	Tumor	TFAP2A
438	0	1.48288103478104	0.465	0	0	Tumor	FAM129A
439	0	1.47726077341684	0.529	0.014	0	Tumor	ZNF217
440	0	1.46797491591995	0.81	0.512	0	Tumor	TOMM20
441	0	1.45681713182897	0.88	0.668	0	Tumor	S100A11
442	0	1.45139603934592	0.535	0	0	Tumor	AC010618.1
443	0	1.4505718131118	0.438	0	0	Tumor	ELMSAN1
444	0	1.44712230785043	0.497	0.04	0	Tumor	BCL2
445	0	1.42699869095231	0.879	0.619	0	Tumor	KRT19
446	0	1.41924000405576	0.691	0.364	0	Tumor	UFC1
447	0	1.41813609615718	0.72	0.384	0	Tumor	SRP9
448	0	1.40602354729541	0.529	0.111	0	Tumor	CCNG2
449	0	1.40188019974588	0.4	0	0	Tumor	AC020916.1
450	0	1.39995436860071	0.504	0	0	Tumor	EPRS
451	0	1.39442322788556	0.307	0	0	Tumor	VTCN1
452	0	1.38781964583952	0.833	0.525	0	Tumor	NCL
453	0	1.3851454388885	0.43	0.002	0	Tumor	TBX3
454	0	1.38429499399216	0.705	0.466	0	Tumor	GLUL
455	0	1.37881717730188	0.527	0	0	Tumor	PYURF
456	0	1.37737822283478	0.882	0.587	0	Tumor	EEF1D
457	0	1.37317565158461	0.805	0.519	0	Tumor	TPM3
458	0	1.37308846806341	0.553	0.171	0	Tumor	RHOC
459	0	1.36657345722879	0.893	0.62	0	Tumor	JUN
460	0	1.36638711242868	0.849	0.598	0	Tumor	CCNI
461	0	1.36580338275875	0.343	0.014	0	Tumor	BHLHE41
462	0	1.36514678812526	0.444	0.001	0	Tumor	HOXB3
463	0	1.36393368769327	0.512	0	0	Tumor	PHB
464	0	1.36004148024394	0.396	0.006	0	Tumor	DUSP4
465	0	1.35421283923615	0.653	0.28	0	Tumor	RSRP1
466	0	1.35006468309772	0.713	0.434	0	Tumor	CD164
467	0	1.3469197364806	0.808	0.537	0	Tumor	PRRC2C
468	0	1.34410414431013	0.445	0.006	0	Tumor	GALNT6
469	0	1.34222977290214	0.531	0.146	0	Tumor	FKBP4
470	0	1.33969554492228	0.747	0.449	0	Tumor	LUC7L3
471	0	1.33931707558613	0.735	0.495	0	Tumor	DNAJA1
472	0	1.3375557940073	0.496	0	0	Tumor	C8orf59
473	0	1.33551374774351	0.801	0.533	0	Tumor	DYNLL1
474	0	1.3337925340524	0.399	0	0	Tumor	AC027290.2
475	0	1.3335626020374	0.31	0	0	Tumor	GP2
476	0	1.3246028345741	0.862	0.578	0	Tumor	EEF1B2
477	0	1.3234845271024	0.694	0.399	0	Tumor	TOB1
478	0	1.32011780817345	0.517	0.204	0	Tumor	FOXA1
479	0	1.31578815745762	0.915	0.649	0	Tumor	RACK1
480	0	1.31466462653104	0.457	0	0	Tumor	FAM214A
481	0	1.31270827992031	0.832	0.457	0	Tumor	HLA-C
482	0	1.30964888139078	0.498	0.013	0	Tumor	PLPP2
483	0	1.30560175455701	0.57	0.21	0	Tumor	TYMP
484	0	1.30485088735831	0.328	0	0	Tumor	HIST1H4C
485	0	1.30394175348756	0.486	0	0	Tumor	LARS
486	0	1.30312389780407	0.67	0.187	0	Tumor	LGALS1
487	0	1.29538085295242	0.671	0.365	0	Tumor	PNN
488	0	1.29426218245137	0.646	0.33	0	Tumor	PBX1
489	0	1.28993874652592	0.807	0.55	0	Tumor	GOLGB1
490	0	1.28895836870962	0.911	0.763	0	Tumor	SERF2
491	0	1.28732938977421	0.493	0	0	Tumor	H2AFV
492	0	1.28711457215864	0.678	0.364	0	Tumor	CCT3
493	0	1.28073300095653	0.879	0.63	0	Tumor	PFDN5
494	0	1.27812404803148	0.388	0.002	0	Tumor	HOXB6
495	0	1.27651465255866	0.427	0.086	0	Tumor	GSTM3
496	0	1.27557405144785	0.834	0.533	0	Tumor	KRT8
497	0	1.27325761808334	0.48	0	0	Tumor	NARS
498	0	1.27145433217951	0.362	0.01	0	Tumor	NTRK2
499	0	1.27076613004554	0.528	0.154	0	Tumor	NME4
500	0	1.2694423128642	0.654	0.371	0	Tumor	PSME1
501	0	1.25866119339204	0.464	0	0	Tumor	FAM173A
502	0	1.25672470601409	0.804	0.53	0	Tumor	EDF1
503	0	1.25587802815791	0.698	0.401	0	Tumor	GCC2
504	0	1.25483934888242	0.735	0.392	0	Tumor	APP
505	0	1.25252800062023	0.671	0.353	0	Tumor	TMCO1
506	0	1.2399162223792	0.813	0.529	0	Tumor	ATP6V1G1
507	0	1.2367590596963	0.775	0.462	0	Tumor	PTMS
508	0	1.23050542250891	0.37	0.054	0	Tumor	AR
509	0	1.23034846813468	0.7	0.46	0	Tumor	EIF5
510	0	1.22727415759127	0.373	0	0	Tumor	TFAP2B
511	0	1.2250987723305	0.453	0.016	0	Tumor	VAV3
512	0	1.2238180078428	0.641	0.326	0	Tumor	RAB13
513	0	1.22074715547839	0.473	0	0	Tumor	CASC4
514	0	1.22026570135719	0.825	0.54	0	Tumor	CIRBP
515	0	1.21851098985809	0.381	0.044	0	Tumor	NDRG2
516	0	1.21733206876039	0.737	0.422	0	Tumor	RHOB
517	0	1.21728694753498	0.923	0.683	0	Tumor	ACTG1
518	0	1.21714276700854	0.601	0.288	0	Tumor	OAT
519	0	1.20512679411815	0.923	0.649	0	Tumor	DDX5
520	0	1.20011408984343	0.598	0.265	0	Tumor	NHP2
521	0	1.19903780112979	0.415	0	0	Tumor	HIST3H2A
522	0	1.1958433939998	0.468	0.149	0	Tumor	LAGE3
523	0	1.19396402471303	0.892	0.638	0	Tumor	HNRNPA2B1
524	0	1.19285854206267	0.442	0.002	0	Tumor	HOXB2
525	0	1.19192209810293	0.427	0	0	Tumor	ADSS
526	0	1.19117881515639	0.43	0	0	Tumor	FAM102A
527	0	1.19034491235301	0.623	0.306	0	Tumor	MRPS34
528	0	1.18889715624381	0.636	0.365	0	Tumor	S100A13
529	0	1.17356950510377	0.43	0	0	Tumor	TTC37
530	0	1.16995074766789	0.45	0	0	Tumor	SEPT9
531	0	1.16895829147946	0.433	0	0	Tumor	WDR60
532	0	1.16395055023337	0.744	0.497	0	Tumor	SOD1
533	0	1.15990842581277	0.393	0	0	Tumor	AC021078.1
534	0	1.15564252796624	0.784	0.524	0	Tumor	TSTD1
535	0	1.14230683957908	0.402	0.002	0	Tumor	DNAJC12
536	0	1.14147252043971	0.871	0.587	0	Tumor	NPM1
537	0	1.14081051255593	0.442	0.089	0	Tumor	KCTD3
538	0	1.13596576493562	0.757	0.519	0	Tumor	PTGES3
539	0	1.13558036315472	0.336	0.009	0	Tumor	EGR3
540	0	1.1309776489452	0.43	0.007	0	Tumor	RERG
541	0	1.12827477909595	0.836	0.595	0	Tumor	SKP1
542	0	1.12215578432543	0.366	0.027	0	Tumor	NFATC4
543	0	1.11584793801501	0.344	0.027	0	Tumor	KCNK6
544	0	1.11229198145595	0.692	0.438	0	Tumor	SPCS1
545	0	1.11182926932062	0.756	0.521	0	Tumor	SRSF5
546	0	1.10653728675245	0.424	0	0	Tumor	MARCH6
547	0	1.105873797137	0.703	0.46	0	Tumor	SNRPD2
548	0	1.09553175580014	0.342	0	0	Tumor	POLR2J3.1
549	7.64187600720489e-305	1.17738289060782	0.619	0.324	3.56562292620173e-300	Tumor	KDM5B
550	1.74501289989054e-302	1.18410776355516	0.546	0.241	8.14205568959927e-298	Tumor	S100A16
551	1.74443781449693e-301	1.11154779123483	0.706	0.508	8.13937239866123e-297	Tumor	PRDX2
552	3.01937157980005e-297	1.13199172172958	0.357	0.054	1.40880858541891e-292	Tumor	DUSP5
553	9.22750504270992e-296	1.31003361549137	0.358	0.053	4.30546157787802e-291	Tumor	DDIT4
554	3.19291686658478e-294	1.14254871241943	0.514	0.198	1.48978308077979e-289	Tumor	CERS6
555	9.39479384618437e-294	1.278602766394	0.6	0.326	4.38351686069116e-289	Tumor	NUCB2
556	7.37981193516906e-284	1.24860249870399	0.625	0.382	3.44334645083053e-279	Tumor	TCEAL4
557	5.72902701563816e-283	1.24473036354068	0.324	0.039	2.67310671522661e-278	Tumor	SCUBE2
558	4.8661466389148e-282	1.13330193719463	0.638	0.406	2.27049536025126e-277	Tumor	KDELR1
559	1.40319991811598e-280	1.11172297381546	0.553	0.27	6.54719049793734e-276	Tumor	PPP1R2
560	4.64042098610589e-280	1.27133045132218	0.347	0.053	2.16517402790715e-275	Tumor	COL1A1
561	1.16412146845256e-279	1.6118396676274	0.321	0.037	5.4316743596528e-275	Tumor	STC1
562	3.57264906572098e-277	1.3339342143935	0.256	0.002	1.66696232757475e-272	Tumor	GRIA2
563	1.84083336007929e-275	1.12379645078701	0.626	0.391	8.58914437479398e-271	Tumor	MLEC
564	3.70071877994962e-275	1.18643903412509	0.552	0.273	1.72671837553669e-270	Tumor	DUSP23
565	4.24968096678269e-273	1.1274096792346	0.492	0.202	1.98285864229114e-268	Tumor	CBX4
566	1.8670510270984e-269	1.31876566573127	0.626	0.41	8.71147338733842e-265	Tumor	COPS9
567	1.74947973779751e-267	1.23450914528277	0.296	0.027	8.16289750858942e-263	Tumor	MRPS30-DT
568	6.2691744991346e-267	1.47354845638913	0.351	0.066	2.92513412955121e-262	Tumor	LXN
569	3.9105046718878e-265	1.56059967887939	0.389	0.1	1.82460237485613e-260	Tumor	AARD
570	2.48213996636855e-264	1.22848857891127	0.7	0.442	1.1581416869079e-259	Tumor	TACSTD2
571	2.56698846926035e-260	1.16233022585108	0.463	0.168	1.19773114987219e-255	Tumor	YPEL2
572	2.99643746065253e-249	1.74936648321684	0.555	0.299	1.39810775476586e-244	Tumor	SLC12A2
573	9.47340335186597e-249	1.10680257555443	0.702	0.468	4.42019526994714e-244	Tumor	IRF2BP2
574	1.59941774573271e-246	1.188784427591	0.748	0.531	7.46272325981424e-242	Tumor	HSPA8
575	6.54268775914135e-243	1.27695091185423	0.709	0.457	3.05275268153776e-238	Tumor	S100A14
576	1.33766091224462e-233	1.34512257388909	0.564	0.322	6.24139205044215e-229	Tumor	ZFP36L2
577	3.01251614476571e-230	1.61786506805515	0.565	0.303	1.40560990798623e-225	Tumor	MT2A
578	5.26977898217695e-229	1.27946733581506	0.542	0.271	2.45882617529394e-224	Tumor	TUBA1A
579	1.01300788273967e-227	1.14676647759572	0.604	0.388	4.72659348007503e-223	Tumor	IFITM2
580	6.8362565597351e-226	1.25343986202716	0.421	0.164	3.1897289482068e-221	Tumor	SNHG19
581	1.24188204379456e-222	1.19442916642112	0.518	0.266	5.79449742814105e-218	Tumor	GALNT7
582	7.57346365999754e-222	1.11453381705555	0.435	0.175	3.53370240911825e-217	Tumor	NR2F2
583	3.10153883433349e-219	1.15562780802377	0.639	0.444	1.44714700471166e-214	Tumor	PERP
584	1.84177374505636e-216	1.16271771912104	0.355	0.093	8.59353211705846e-212	Tumor	ANKRD36C
585	2.65411138232196e-211	1.24720157497253	0.379	0.121	1.2383818298776e-206	Tumor	MX1
586	4.32591640536455e-210	1.95373398213433	0.61	0.422	2.01842933557904e-205	Tumor	DNAJB1
587	5.11837297684855e-206	2.51733436709837	0.524	0.294	2.38818164726777e-201	Tumor	PDLIM5
588	8.37071274082313e-205	1.30223549114864	0.509	0.263	3.90569085774066e-200	Tumor	ITPR1
589	3.83027195527489e-171	1.23329974960804	0.491	0.277	1.78716659161171e-166	Tumor	TMX4
590	2.28444752596006e-148	1.24639396212768	0.558	0.401	1.0659003711377e-143	Tumor	HSPH1
591	2.40901501612274e-143	1.56284705972623	0.439	0.251	1.12402231637271e-138	Tumor	SNHG25
592	1.34609883292436e-132	1.77510711044174	0.62	0.527	6.28076254454177e-128	Tumor	WFDC2
593	2.75574193951997e-132	1.62436282300743	0.534	0.398	1.28580163156062e-127	Tumor	AGR2
594	5.56836856005385e-127	2.47695952007993	0.278	0.098	2.59814508643553e-122	Tumor	KRT15
595	5.27543072793137e-124	2.34060479780754	0.251	0.076	2.4614632233455e-119	Tumor	CRYAB
596	4.1311675627741e-118	1.2591604842422	0.531	0.395	1.92756147311477e-113	Tumor	ITPRID2
597	5.10295334715181e-118	1.79977985580522	0.27	0.105	2.38098700224756e-113	Tumor	GRB14
598	6.86808076260065e-100	1.11383709939477	0.452	0.305	3.20457780302184e-95	Tumor	NR4A2
599	3.58579509808608e-70	1.19931004095975	0.399	0.287	1.67309613481598e-65	Tumor	SLC40A1
600	1.00265929786504e-68	3.05202612591829	0.386	0.283	4.67830801790848e-64	Tumor	IFI27
