# Supplementary material for: Single‐Cell Transcriptomics Identifies BST2 as an Oncogenic Driver and Immunotherapy Biomarker in Lung Adenocarcinoma
Source: Mediators Inflamm. 2026 May 6;2026:3777132. doi: 10.1155/mi/3777132 (PMC13147935; doi:10.1155/mi/3777132)
Supplement: Supplementary file 3 — Supporting Information 3 Table S4: Module 1 gene set from hdWGCNA analysis. [file MI-2026-3777132-s003.csv]

	gene_name	module	color	kME_grey	kME_Epithelial-M1	kME_Epithelial-M2	kME_Epithelial-M3	kME_Epithelial-M4
LINC01128	LINC01128	grey	grey	0.0725369255612391	0.0815055284913407	0.0374769262752656	0.0854764811835959	-0.0309644545257771
NOC2L	NOC2L	Epithelial-M1	turquoise	0.13437953686364	0.1498713252326	0.0834321149500976	0.130535269503969	-0.0361354707348343
HES4	HES4	Epithelial-M2	brown	0.123789907818412	0.170199121473939	0.177593557619841	0.115744551369806	-0.00590573779706076
ISG15	ISG15	Epithelial-M1	turquoise	0.0493951173870953	0.249571087697878	-0.0439280080917251	0.0798838280322421	-0.0221696487990723
AGRN	AGRN	Epithelial-M1	turquoise	0.0928594373208688	0.0871977401191143	0.0855138470709327	0.0670704855922589	-0.0154908573097634
C1orf159	C1orf159	grey	grey	0.0777449620748482	0.0503117850520206	0.0490493098296047	0.0569449686483999	-0.0349548532313132
TNFRSF18	TNFRSF18	Epithelial-M3	blue	0.0779143088751445	0.109792233148355	-0.0642819562748107	0.171543830163059	-0.0548142669224887
SDF4	SDF4	Epithelial-M1	turquoise	0.199243490575091	0.261146920568921	0.0778726956734937	0.247255781623476	-0.0567921243379613
B3GALT6	B3GALT6	grey	grey	0.0960495894537253	0.109871816320887	0.0233997866805323	0.121533242863391	-0.0431016062189121
UBE2J2	UBE2J2	Epithelial-M1	turquoise	0.11577874451288	0.161097168245589	0.0543096684542751	0.124061933938143	-0.0381587178746217
ACAP3	ACAP3	Epithelial-M1	turquoise	0.0704309693032649	0.0896997190740518	0.0386366085315999	0.0694055793770462	-0.0332950220492757
PUSL1	PUSL1	Epithelial-M1	turquoise	0.0529130184885909	0.102205098930096	0.0113065626749202	0.0534889887936181	-0.0255750458836228
INTS11	INTS11	Epithelial-M1	turquoise	0.093257168558773	0.133265183947624	0.0448617198558028	0.100181785654112	-0.00356463244776617
CPTP	CPTP	Epithelial-M1	turquoise	0.0574383212401603	0.121942832099923	-0.00417896481247558	0.0754064998696843	-0.041028890925593
DVL1	DVL1	Epithelial-M1	turquoise	0.0828807124739662	0.105797218385888	0.000167789791518295	0.0989622733212798	-0.02320900840217
AURKAIP1	AURKAIP1	Epithelial-M1	turquoise	0.218328398098912	0.399736608010403	0.0765464433698979	0.295915801732093	-0.0671673715512617
CCNL2	CCNL2	Epithelial-M1	turquoise	0.166111001299191	0.150160959161915	0.0735437474861784	0.15118806196482	0.000963233455084096
MRPL20-AS1	MRPL20-AS1	grey	grey	0.0691414601241095	0.0965400789958419	0.0274687336096254	0.0901034390226007	-0.0514466839200283
MRPL20	MRPL20	Epithelial-M1	turquoise	0.201552430052893	0.336110002804962	0.0734606293158467	0.258032321478516	-0.0672720615355789
ANKRD65	ANKRD65	Epithelial-M1	turquoise	0.0186092960649389	0.0266094901015925	0.00899654477800466	0.00777944779196958	0.066090732349584
VWA1	VWA1	Epithelial-M1	turquoise	0.154320606505799	0.269894879889814	0.046070768020909	0.195938456731007	-0.0601987348437435
ATAD3C	ATAD3C	Epithelial-M3	blue	0.0852685161612484	0.0993589942435077	0.0422374292018209	0.114671675901166	-0.0290467357332416
ATAD3B	ATAD3B	Epithelial-M1	turquoise	0.0765001123192978	0.100600928096642	0.0442258466021979	0.0827550969032424	-0.014627167462457
ATAD3A	ATAD3A	Epithelial-M1	turquoise	0.074256115269832	0.086299191008487	0.0493293564311123	0.0694783985590903	-0.0103156824221549
SSU72	SSU72	Epithelial-M1	turquoise	0.200836259406417	0.309377462252906	0.114740030977626	0.249414296183609	-0.0643290609932424
FNDC10	FNDC10	Epithelial-M1	turquoise	0.0915381966333526	0.135076011988246	0.0155523033493938	0.106510678833313	-0.0386042905214975
MIB2	MIB2	grey	grey	0.0198551714173098	0.0179119163250271	0.0185762235412791	0.0280852930342098	-0.00242985620661022
CDK11B	CDK11B	Epithelial-M1	turquoise	0.132879484055973	0.156632105743588	0.100386384176737	0.133861607920997	-0.0262482785228818
SLC35E2B	SLC35E2B	Epithelial-M1	turquoise	0.106094602032115	0.0841772738727304	0.0768692672258731	0.103866922946375	-0.0443208638321732
CDK11A	CDK11A	Epithelial-M1	turquoise	0.105077476656831	0.10097477513073	0.0549462476407771	0.101535594411328	-0.0305636684969417
NADK	NADK	Epithelial-M1	turquoise	0.0809082909696488	0.10132794878983	0.00303228645076243	0.0949720942321065	-0.030507889821326
GNB1	GNB1	grey	grey	0.28455620607517	0.320581925858711	0.116553248514611	0.324479760291462	-0.1015450374044
PRKCZ	PRKCZ	Epithelial-M1	turquoise	0.103564857166017	0.134983551638693	0.0402453418760884	0.105359362423766	-0.0367433456934576
FAAP20	FAAP20	Epithelial-M3	blue	0.13518891359636	0.245518969064295	-0.0413900201488495	0.248573514017782	-0.0669790360494457
SKI	SKI	Epithelial-M3	blue	0.112373608090206	0.0825495070784445	0.0486332171542699	0.12767597527328	-0.0177637238210384
MORN1	MORN1	grey	grey	0.0991998783785639	0.102649071161041	0.0507982727481538	0.100641356236276	-0.0355986502980257
RER1	RER1	Epithelial-M1	turquoise	0.22773551949313	0.341509703027422	0.0983636584906287	0.286739772511487	-0.0872575840380952
PEX10	PEX10	grey	grey	0.100926291892021	0.102581262670719	0.0084398454953662	0.113481332169559	-0.0103543044382418
TNFRSF14-AS1	TNFRSF14-AS1	Epithelial-M1	turquoise	0.0567248465763503	0.0835001427835821	0.00736288701428173	0.0639691088128384	-0.0393136708630587
TNFRSF14	TNFRSF14	Epithelial-M1	turquoise	0.126414849635322	0.171510981629214	0.0445044181661097	0.140753772831777	-0.0322756889966012
PRXL2B	PRXL2B	grey	grey	0.119056196554083	0.165714026300863	-0.0182069053081023	0.173518719476372	-0.0461969288680288
MMEL1	MMEL1	Epithelial-M1	turquoise	0.119350767479975	0.184536708179578	0.001161696661448	0.167479991841911	-0.0356254839796812
PRDM16	PRDM16	grey	grey	0.00741509475420208	0.0110708509683965	-0.0186278724013627	0.00325552050139097	-0.0225816494774236
ARHGEF16	ARHGEF16	grey	grey	0.0656082227486574	0.0939126743452606	0.00619653819302454	0.0941011508741034	-0.0401482664150331
MEGF6	MEGF6	grey	grey	0.0191736640853861	-0.0133697632182364	0.0152709990329779	0.00763529338978586	-0.025531784317654
TPRG1L	TPRG1L	grey	grey	0.106158573818736	0.127500925545291	0.0356839595558354	0.132723540248498	-0.0221908995097833
WRAP73	WRAP73	Epithelial-M1	turquoise	0.0711612153113289	0.0882821994760756	0.0306888319327438	0.0756398719589472	-0.0269591180847863
SMIM1	SMIM1	Epithelial-M1	turquoise	0.125440787689131	0.197413533476923	0.00074361003936267	0.169993549957951	-0.0580714612509341
LRRC47	LRRC47	grey	grey	0.13469466759088	0.159746379695484	0.0397238356376746	0.154867301122953	-0.0455398372199242
CEP104	CEP104	Epithelial-M3	blue	0.11026351276478	0.105542496073741	0.0436215176695524	0.140120204088517	-0.031021068230278
C1orf174	C1orf174	grey	grey	0.0761103954260618	0.102481732624213	0.0218505285042734	0.101099560547497	-0.0442302806608344
NPHP4	NPHP4	grey	grey	0.0473485418908392	0.0358799895824859	0.0316624648144381	0.0521149519946285	0.00194370234173761
RNF207	RNF207	Epithelial-M3	blue	0.109732490442142	0.0872088359137122	0.0515445127147964	0.124481031628846	-0.0189960055249458
ICMT	ICMT	Epithelial-M1	turquoise	0.139356421574049	0.167635800029297	0.0545768206823485	0.147250858975065	-0.0341573083832325
ACOT7	ACOT7	Epithelial-M1	turquoise	0.0583256428771598	0.117312390695861	-0.000803159389766712	0.0821652607078554	-0.0283687775265364
ESPN	ESPN	Epithelial-M1	turquoise	0.101771883114986	0.155867624765236	0.0745253759430399	0.105708236766288	-0.0164487353278681
NOL9	NOL9	Epithelial-M1	turquoise	0.110195464808521	0.106325414367355	0.0766316276488528	0.0974905979888551	-0.00788723815756894
ZBTB48	ZBTB48	Epithelial-M1	turquoise	0.0630475967316627	0.0922588576223705	0.0329950252937984	0.0773279334674849	-0.0202962564673192
KLHL21	KLHL21	grey	grey	0.0999619771172832	0.10617531901634	0.0653013334249623	0.10097978256832	-0.0280762884211489
PHF13	PHF13	Epithelial-M1	turquoise	0.105685951636911	0.124003126182621	0.110114601672409	0.0952801707148285	-0.02962799254195
THAP3	THAP3	Epithelial-M1	turquoise	0.0812524109264373	0.121289053549439	0.0362595285273977	0.103212732930854	-0.0139829468533958
DNAJC11	DNAJC11	Epithelial-M1	turquoise	0.0867527902834389	0.0984752108871914	0.0409172308313042	0.0943123303704963	-0.00533222996946913
CAMTA1	CAMTA1	Epithelial-M1	turquoise	0.190274456653905	0.269558411052843	0.124016630583366	0.215508728554094	-0.0277366999958217
VAMP3	VAMP3	Epithelial-M1	turquoise	0.144650030307595	0.192586912720521	0.0617570068046648	0.168201661599412	-0.0116488843999397
PER3	PER3	Epithelial-M1	turquoise	0.133783065031336	0.135625696846059	0.108645881847306	0.148821057753784	-0.0244423797462783
PARK7	PARK7	Epithelial-M1	turquoise	0.261532047193042	0.440190099984654	0.146784819146722	0.334161659112028	-0.0445232505029096
ERRFI1	ERRFI1	Epithelial-M1	turquoise	0.19387610334534	0.178684934086622	0.286531017811003	0.11811450225095	-0.0149633324720863
RERE	RERE	Epithelial-M3	blue	0.259106450142419	0.161432507095765	0.209871615078597	0.24573852588216	-0.0397345203549565
ENO1	ENO1	grey	grey	0.226023740150678	0.314628505206781	0.156148442287481	0.255098705372602	-0.0945982514204096
GPR157	GPR157	grey	grey	0.112405359512894	0.104329737293192	0.0730938045079659	0.0982602940098448	-0.0045214536103595
H6PD	H6PD	Epithelial-M3	blue	0.111106457158318	0.0977649276265402	0.0236581221318081	0.141542968907847	-0.0551396940887504
SPSB1	SPSB1	Epithelial-M1	turquoise	0.0945093523644672	0.0950038141917579	0.113888900240255	0.076625953171132	-0.0165831345450537
SLC25A33	SLC25A33	Epithelial-M2	brown	0.132565681304484	0.153085664071019	0.162646112890006	0.112919347913151	-0.0308122610408794
CLSTN1	CLSTN1	grey	grey	0.214410514867174	0.237799433742005	0.129683918026331	0.247038068027981	-0.0506334551115477
CTNNBIP1	CTNNBIP1	Epithelial-M1	turquoise	0.0944126106519584	0.14733714584551	0.0363441098897697	0.124603796884388	-0.0363391303911486
LZIC	LZIC	grey	grey	0.207687912354474	0.230965100285123	0.171384699325933	0.204608575008949	-0.0670445157704308
NMNAT1	NMNAT1	Epithelial-M1	turquoise	0.06119528947798	0.0781983843040712	0.0243835225982692	0.0705556811438675	0.0169231195171521
RBP7	RBP7	Epithelial-M1	turquoise	0.0541064956211157	0.0973137605310628	0.0333586835313072	0.0273924853966462	0.0750893208610743
UBE4B	UBE4B	grey	grey	0.133028501197151	0.109789458654666	0.0676075036801314	0.123415966991128	-0.0303533532942988
KIF1B	KIF1B	grey	grey	0.150866344122722	0.0933082529560182	0.0980077064697667	0.0971250210970644	0.00854180549275448
PGD	PGD	grey	grey	0.128886542381644	0.174916566649151	0.00797337892839281	0.163737904031878	-0.0525077653049358
CENPS	CENPS	Epithelial-M1	turquoise	0.0933437391267767	0.146334649260877	0.0600694965678157	0.10793508971687	-0.0291896726868041
DFFA	DFFA	Epithelial-M1	turquoise	0.129921317238273	0.173556900475091	0.0540093467912845	0.147798016233771	-0.055353434900882
PEX14	PEX14	Epithelial-M1	turquoise	0.0673097638429754	0.0885360308169093	0.0205915569778444	0.0790351583008093	-0.0437176044110856
CASZ1	CASZ1	Epithelial-M1	turquoise	0.193207685606813	0.167649172166628	0.178538651132502	0.155939693411643	-0.0577537619481619
TARDBP	TARDBP	grey	grey	0.171590457772706	0.170450622811085	0.0923767843383618	0.184858575338366	-0.0439849575479808
SRM	SRM	Epithelial-M3	blue	0.107383484229813	0.192732323838604	-0.0243915413096709	0.176532075474106	-0.0442908482748518
EXOSC10	EXOSC10	Epithelial-M1	turquoise	0.133180094677961	0.171094620261722	0.0379194806875983	0.154191266840464	-0.0346234542218875
MTOR	MTOR	grey	grey	0.121892201356854	0.107032093575258	0.0532280325146617	0.135999129354459	-0.0373745470500401
UBIAD1	UBIAD1	grey	grey	0.0794309515286361	0.0932479118169768	0.0328347798548062	0.0900770749977365	-0.0436947200582852
FBXO2	FBXO2	Epithelial-M1	turquoise	0.123963997753084	0.269790865901654	0.00947400873504869	0.173104395461462	-0.0515662990748332
FBXO44	FBXO44	Epithelial-M1	turquoise	0.0501814270716272	0.0766713385897333	0.0163887549039996	0.0617745498893325	-0.0327309037572286
MAD2L2	MAD2L2	Epithelial-M1	turquoise	0.089296176855452	0.155188613420932	0.0289358774208169	0.0977276450556095	-0.0187455630253826
FBXO6	FBXO6	grey	grey	0.0977281658460686	0.133604154367901	0.00814009796555438	0.126806953780383	-0.019418800419846
AGTRAP	AGTRAP	Epithelial-M1	turquoise	0.185845561971806	0.325561621809077	0.0577535512146238	0.213248489325003	-0.0576561417314485
C1orf167	C1orf167	Epithelial-M1	turquoise	0.024381884542661	0.0488703153480881	-0.00326201823429743	0.0292338942218827	-0.030097164786568
MTHFR	MTHFR	Epithelial-M1	turquoise	0.161477392477886	0.174515928642197	0.0985791849117296	0.161500574342534	-0.0280761260986977
CLCN6	CLCN6	grey	grey	0.0485976247370785	0.00031396770106754	0.0111056499580674	0.0307188236984804	-0.00113613634179657
KIAA2013	KIAA2013	Epithelial-M1	turquoise	0.125215491733125	0.133841087787757	0.0672106076448442	0.106948782037531	-0.0205545498952546
PLOD1	PLOD1	Epithelial-M1	turquoise	0.106703915546716	0.103327368965218	0.0625008070918566	0.0921880326308842	-0.003462044158961
MFN2	MFN2	Epithelial-M1	turquoise	0.131647799668457	0.143166295132438	0.0798706811813926	0.11774237421935	-0.0442647052100371
MIIP	MIIP	Epithelial-M1	turquoise	0.0737573408641566	0.116674963364702	0.045346960378935	0.0830790262349522	-0.00615127551996017
VPS13D	VPS13D	grey	grey	0.189169104950021	0.128888694938539	0.137718614251011	0.153182973407968	-0.00864889046227924
DHRS3	DHRS3	Epithelial-M2	brown	0.0782319598983965	0.080842368595957	0.108953856586026	0.0678460826435872	0.00293205459120015
PDPN	PDPN	grey	grey	-0.0200476860768524	-0.0327616355013472	-0.0185124171386658	-0.0407580325482634	0.0371451449638041
PRDM2	PRDM2	Epithelial-M2	brown	0.224337638624792	0.144003130024602	0.267939286218389	0.17543754059487	-0.0414442499470776
KAZN	KAZN	Epithelial-M3	blue	0.138595909776186	0.152983410614878	0.0747884756029508	0.167534000304119	-0.0441768672330905
TMEM51	TMEM51	grey	grey	0.0820392712322227	0.0594067389354392	0.0973104394815093	0.0475501831228415	0.00260935958818083
EFHD2	EFHD2	grey	grey	0.0689806818222722	0.122152840078434	0.0424008056958223	0.080615696874695	0.00408386619836622
CASP9	CASP9	grey	grey	0.0633269937878765	0.0644034437326405	0.0708351958795115	0.0636642241622624	-0.0297254293873253
DNAJC16	DNAJC16	Epithelial-M3	blue	0.176693258566133	0.172516343132499	0.0900221529544066	0.20135342072681	-0.0306684661039187
DDI2	DDI2	grey	grey	0.208822515746766	0.205993888976039	0.140049022479161	0.208722660137215	-0.0479954305604641
PLEKHM2	PLEKHM2	Epithelial-M1	turquoise	0.113481335607318	0.102442882143638	0.0619620561617486	0.0904168477874315	-0.0159902260866845
FBLIM1	FBLIM1	Epithelial-M3	blue	0.0682262323507166	0.0487917357451724	0.0599134647820411	0.0670129892667374	0.00288410316180468
SPEN	SPEN	Epithelial-M3	blue	0.203556692196382	0.132369528561796	0.116108043671589	0.219607297827297	-0.0642634849863497
ZBTB17	ZBTB17	Epithelial-M1	turquoise	0.0662575452074798	0.0705050655803515	0.0418238055514382	0.0515382834835615	-0.0167328227425136
EPHA2	EPHA2	Epithelial-M3	blue	0.0204356161586183	0.00840197156229991	0.0749224411504688	0.0121772350345332	-0.00146102268974088
ARHGEF19	ARHGEF19	Epithelial-M1	turquoise	0.046810431208193	0.0844696128817792	0.00910438396467679	0.0664046900475099	-0.0267562627869564
FBXO42	FBXO42	grey	grey	0.0874730437680319	0.0505472274995764	0.052483111126673	0.077267709313628	-0.0252676560913713
SZRD1	SZRD1	Epithelial-M1	turquoise	0.146305394924773	0.194707538376849	0.0648915341291533	0.172277394460956	-0.0419128326403118
NECAP2	NECAP2	Epithelial-M1	turquoise	0.140796697970184	0.158075989812435	0.125181313703517	0.134302055929408	0.00205063241053077
NBPF1	NBPF1	Epithelial-M3	blue	0.100924416527542	0.0752945332636522	0.0300448694854866	0.115646085579756	-0.048623208568584
CROCCP2	CROCCP2	Epithelial-M1	turquoise	0.105977083804831	0.116973244389482	0.0548644649264321	0.1032721305198	-0.0237555016923379
CROCC	CROCC	Epithelial-M1	turquoise	0.0963778741218017	0.111714886080453	0.0382601872386256	0.0935325833947716	-0.038688865126961
ATP13A2	ATP13A2	Epithelial-M1	turquoise	0.134069848828548	0.20019870190132	0.0570074164797491	0.150241194687817	-0.0419813552167446
SDHB	SDHB	Epithelial-M1	turquoise	0.138899053499597	0.243427773651885	0.0678835236106826	0.165027325690412	-0.0521767485389958
PADI2	PADI2	Epithelial-M3	blue	0.0925626501637667	0.0893066639647241	-0.0560906700936465	0.180637865330654	-0.000389379648734937
RCC2	RCC2	grey	grey	0.218360471820808	0.220435604027096	0.143080406062871	0.220769110913477	-0.0268697784053691
ARHGEF10L	ARHGEF10L	Epithelial-M1	turquoise	0.08922688170783	0.0815131871003317	0.0476818697172677	0.0755941478851478	0.0290507232578713
KLHDC7A	KLHDC7A	Epithelial-M3	blue	0.066895027434529	0.0609392439907474	-0.0537802902693024	0.162657043440075	-0.044504473905634
IFFO2	IFFO2	grey	grey	0.0870993022216105	0.0593962439339633	0.0749175857977123	0.0622704967123734	-0.0086479350303645
UBR4	UBR4	grey	grey	0.192378123384431	0.14086129747815	0.123806680336152	0.178401510927268	-0.0196405833699225
EMC1	EMC1	grey	grey	0.149391535957851	0.137320325465354	0.0612215469329915	0.160291846918593	-0.0244394489586133
MRTO4	MRTO4	Epithelial-M1	turquoise	0.101964802352264	0.152415220681702	0.0270131477472236	0.130283646957877	-0.0242536862256074
AKR7A2	AKR7A2	Epithelial-M1	turquoise	0.147278513975401	0.298630903109585	0.0596865643420426	0.195344561157283	-0.0479185213711926
CAPZB	CAPZB	Epithelial-M1	turquoise	0.165889388762934	0.267769991034907	0.108012246167868	0.172827598230992	-0.0142658247405069
MICOS10	MICOS10	Epithelial-M1	turquoise	0.173082687930079	0.325943471381607	0.074123922093613	0.196445307270413	-0.0697721554505034
NBL1	NBL1	Epithelial-M1	turquoise	0.0771783007674564	0.133719999320207	0.120153379815222	0.0478790359010614	0.015649711601799
TMCO4	TMCO4	Epithelial-M1	turquoise	0.145519361704787	0.162207965794891	0.0811779428851739	0.134619801575958	-0.0537405078773427
OTUD3	OTUD3	Epithelial-M3	blue	0.0821849728970808	0.0797782576809431	0.0253685091247212	0.107438662860958	-0.017482485727517
UBXN10	UBXN10	Epithelial-M1	turquoise	0.0900133411807492	0.137996132516099	0.0562501736565175	0.0886295126685254	-0.0269561825927727
CAMK2N1	CAMK2N1	Epithelial-M3	blue	0.310773545816334	0.427939852191109	-0.00716092581425249	0.536861137409502	-0.138500185845148
MUL1	MUL1	Epithelial-M1	turquoise	0.0866788998630705	0.123394220745022	0.0473196706636876	0.0924149206399593	-0.0184587720781796
PINK1	PINK1	Epithelial-M1	turquoise	0.0970335513635601	0.122236364902481	0.0557244795391757	0.0927125642907519	-0.00707401391510818
DDOST	DDOST	Epithelial-M1	turquoise	0.165021364206643	0.232602916698344	0.0989708690053198	0.180255847409209	-0.0571303327621029
HP1BP3	HP1BP3	Epithelial-M3	blue	0.233733942832867	0.217442875185505	0.18274153556831	0.268104185340881	-0.0660996174228523
EIF4G3	EIF4G3	Epithelial-M2	brown	0.178586995868053	0.158193782720986	0.201835162926071	0.153596454637772	-0.0168212131984178
ECE1	ECE1	grey	grey	0.227725526426566	0.236765818490105	0.18176038897749	0.235311644562986	-0.0356275740207058
ALPL	ALPL	grey	grey	0.00806224823232709	-0.00574739698591881	0.0381785060254527	-0.00475278973413982	0.0440866334303746
RAP1GAP	RAP1GAP	Epithelial-M3	blue	0.0892500319408864	0.107257320308985	0.0624297420742326	0.110879330490247	-0.0324074904116249
USP48	USP48	grey	grey	0.19827103618786	0.186494565171652	0.109886403663171	0.214434046818582	-0.0505809777796505
HSPG2	HSPG2	Epithelial-M4	yellow	-0.0241393401550038	-0.047081127487519	-0.0159325643630555	-0.0616099330646046	0.0863821341147238
LINC00339	LINC00339	Epithelial-M3	blue	0.0911029619407525	0.0674438800542324	0.0627665527032755	0.0951101254324584	-0.0345118332203036
CDC42	CDC42	Epithelial-M1	turquoise	0.321011866308985	0.441247320784962	0.166236155643901	0.378228226771534	-0.0851203939125321
WNT4	WNT4	Epithelial-M3	blue	0.126137475082234	0.141426180032412	-0.041360952126434	0.195440909050896	-0.0637094530021521
ZBTB40	ZBTB40	grey	grey	0.140635583151886	0.113113727234687	0.0674266489121098	0.141513114445725	-0.0101042861690602
C1QA	C1QA	grey	grey	-0.0406349066995975	-0.0536733683104778	-0.0275629041811092	-0.0726892548467045	0.0631154393583889
C1QB	C1QB	Epithelial-M4	yellow	-0.105736896421951	-0.115978235200632	-0.0676632549899738	-0.138430910954764	0.134844535318382
KDM1A	KDM1A	Epithelial-M1	turquoise	0.164744143949052	0.171316571501119	0.0905698256107639	0.162411467177623	-0.0384367187850514
LUZP1	LUZP1	Epithelial-M1	turquoise	0.127387453775332	0.121419397276753	0.116575468525847	0.115369231447554	-0.0355190441958124
HNRNPR	HNRNPR	Epithelial-M3	blue	0.278410853781517	0.277546889889488	0.177769329108739	0.291415878088967	-0.0590220973200359
TCEA3	TCEA3	Epithelial-M1	turquoise	0.227880808542902	0.319223570805929	0.0651292327760589	0.304080748467738	-0.0839417399782285
ASAP3	ASAP3	Epithelial-M1	turquoise	0.103564920632796	0.138014068727695	0.00834549602922016	0.137335992939301	-0.0580824206269011
ID3	ID3	grey	grey	0.108820789693879	0.171769182792398	0.00965811220290566	0.179180834202307	-0.0219125044898709
ELOA-AS1	ELOA-AS1	grey	grey	0.065990612219333	0.062820488103985	0.0551922503498637	0.0633015433386495	-0.0126712875681434
ELOA	ELOA	grey	grey	0.154484391310646	0.183736699332939	0.0397690492481158	0.185683629685694	-0.0543384059066144
PITHD1	PITHD1	Epithelial-M1	turquoise	0.147068019683679	0.20545420300136	0.0814844292601383	0.184078406224782	-0.0635629165424401
LYPLA2	LYPLA2	Epithelial-M1	turquoise	0.0983829892501988	0.202802082443402	0.0456715755289224	0.13107099706768	-0.0464535246811895
GALE	GALE	Epithelial-M1	turquoise	0.127426097823487	0.167962077749494	0.0523985031801804	0.136253501572111	-0.0223874088353969
HMGCL	HMGCL	Epithelial-M1	turquoise	0.145299847664448	0.222773816030066	0.080887427608976	0.171768047310305	-0.0286023881166187
FUCA1	FUCA1	Epithelial-M1	turquoise	0.140795619009802	0.187385297124085	0.0588511197227758	0.179082522055538	-0.0620768403451889
PNRC2	PNRC2	Epithelial-M1	turquoise	0.272891392577229	0.333305323189321	0.174876603233546	0.299812257515214	-0.0456744499191831
SRSF10	SRSF10	Epithelial-M1	turquoise	0.228148789760563	0.24926553470295	0.146859908962334	0.229585132194883	-0.0240644544425153
STPG1	STPG1	Epithelial-M1	turquoise	0.0644536811472051	0.0762680472339898	0.0404033811180663	0.0752853682163104	-0.0354917987215193
NIPAL3	NIPAL3	grey	grey	0.14886220184225	0.140260448299188	0.115966043581768	0.129119313831816	-0.0309269726735733
RCAN3	RCAN3	grey	grey	0.185290548838904	0.160135833466981	0.159137423544399	0.161102319643446	-0.0592212895103887
NCMAP	NCMAP	grey	grey	0.0262704835764521	0.0195967970344113	0.0253465769044971	0.0254125551000712	-0.0291271312657125
SRRM1	SRRM1	Epithelial-M1	turquoise	0.290307826174181	0.346031367014589	0.169882937638055	0.331593451369149	-0.0740048805736892
CLIC4	CLIC4	grey	grey	0.136616311718735	0.0849154826303947	0.0798526511099289	0.0980337744377585	-0.00745129849937358
SYF2	SYF2	grey	grey	0.1893714010272	0.263310044822451	0.0889421853033346	0.274479231933606	-0.0558868574053601
RSRP1	RSRP1	Epithelial-M2	brown	0.240579118241189	0.202164104260031	0.223105640044327	0.210518123144213	-0.0234336836573879
TMEM50A	TMEM50A	Epithelial-M1	turquoise	0.245712223554379	0.34768697459353	0.142610797996015	0.289034183161479	-0.0865815697485605
MACO1	MACO1	Epithelial-M3	blue	0.204286654392767	0.216671966957869	0.139838054706915	0.236657005393878	-0.0430872093720878
LDLRAP1	LDLRAP1	Epithelial-M1	turquoise	0.0806048636040612	0.0946233853528136	0.0619247076718818	0.0797481170168674	0.00310545077231661
SELENON	SELENON	Epithelial-M1	turquoise	0.13580320961606	0.187373338192518	0.0938655323574731	0.149517413119369	-0.0172168942448735
MTFR1L	MTFR1L	grey	grey	0.106598222949324	0.130408993146427	0.0709552530634525	0.120597736924689	-0.0309277119764348
STMN1	STMN1	Epithelial-M1	turquoise	0.103877955882871	0.180495590389748	0.0770123329334797	0.0817825521832652	-0.00291973529048491
PAFAH2	PAFAH2	Epithelial-M1	turquoise	0.102317766119469	0.116934575549455	0.0419891055643512	0.106070409202411	-0.00751608820872336
PDIK1L	PDIK1L	Epithelial-M3	blue	0.128738884448069	0.123288142009237	0.0357490414396518	0.163101116634074	-0.0602688329919774
ZNF593	ZNF593	Epithelial-M1	turquoise	0.166002589695777	0.254858756470148	0.0463647828473853	0.219048476451451	-0.0650569248074063
CNKSR1	CNKSR1	grey	grey	0.0771554868995639	0.0620554976210957	0.0580485703192462	0.0831658658101578	0.00675769102876749
CEP85	CEP85	grey	grey	0.059994705826902	0.0692941910287249	0.0227160115938172	0.0702086051213837	-0.0446576175608523
SH3BGRL3	SH3BGRL3	Epithelial-M1	turquoise	0.138827807460497	0.301175436844138	0.00439680114183829	0.198588278029589	6.54800614525658e-05
UBXN11	UBXN11	Epithelial-M1	turquoise	0.0908183912450842	0.129226838049303	0.0494918248314913	0.0936639871450187	-0.0245115958405201
DHDDS	DHDDS	Epithelial-M1	turquoise	0.093778023101951	0.0925797357458678	0.0803254097549204	0.0776540435645527	0.00566603623174998
HMGN2	HMGN2	Epithelial-M3	blue	0.308785091339581	0.43595749686799	0.155934980923153	0.436439019472487	-0.109675016308382
ARID1A	ARID1A	grey	grey	0.234646459368083	0.223448334863551	0.180933199921379	0.222350930205677	-0.0257115736208396
PIGV	PIGV	Epithelial-M1	turquoise	0.0682121391177708	0.103605391608036	0.048833909287378	0.0776645705072637	-0.0489104837374552
ZDHHC18	ZDHHC18	Epithelial-M1	turquoise	0.0848022895781407	0.0892487037324858	0.0471098255646559	0.0722609820416277	-0.00717205401893891
SFN	SFN	Epithelial-M1	turquoise	0.128633701604856	0.207490146683198	0.0369409257209639	0.165523899703776	-0.0711735521344445
GPN2	GPN2	Epithelial-M1	turquoise	0.114914213841668	0.14872188383095	0.0718145270809391	0.112709006133328	-0.0295867523918283
NUDC	NUDC	Epithelial-M1	turquoise	0.216266117002451	0.3192063066352	0.137724516847652	0.236599812975216	-0.0582008236602227
KDF1	KDF1	grey	grey	0.0807225974519453	0.115217139834327	0.0381742138480002	0.09724948524568	-0.0118410548209119
TRNP1	TRNP1	grey	grey	0.0721250032551522	0.0822584228282598	0.0119648508237808	0.0926238788954994	-0.0153950571703843
TENT5B	TENT5B	Epithelial-M1	turquoise	0.0885705521506138	0.0915913414292068	0.131225207198077	0.0472612409888727	0.0181131664369055
SLC9A1	SLC9A1	grey	grey	0.174507800562554	0.139324092408112	0.123319790966872	0.150560361269777	-0.0346693388012843
WDTC1	WDTC1	Epithelial-M3	blue	0.114772636819755	0.0984674880165476	0.0976183633607652	0.112067848814929	-0.011752429374133
TMEM222	TMEM222	Epithelial-M1	turquoise	0.0800509244293488	0.162852208066776	0.0189024583946812	0.082828558856533	-0.0187646278955275
SYTL1	SYTL1	Epithelial-M1	turquoise	0.100526014166068	0.160036687386513	0.019296671536697	0.124737244040665	-0.0425147045231742
MAP3K6	MAP3K6	grey	grey	0.0483890235779017	0.0520901694841835	0.0242166033822719	0.0488978011831433	-0.0165528634695305
WASF2	WASF2	Epithelial-M1	turquoise	0.256529109307776	0.311681662210851	0.131238400236843	0.289335590826869	-0.0617527656183906
AHDC1	AHDC1	Epithelial-M1	turquoise	0.0999394199187199	0.104458944595621	0.0844179042639663	0.0841369890658904	-0.00261822131604214
IFI6	IFI6	Epithelial-M1	turquoise	0.124351500211053	0.313503186583784	-0.0324247238262891	0.170050595382165	-0.0427560420794995
FAM76A	FAM76A	grey	grey	0.0957421866440345	0.104229721548658	0.0653291012207174	0.107014333447353	-0.0463653417852635
STX12	STX12	grey	grey	0.14434744394897	0.122479101430697	0.123527853329294	0.120178041803029	-0.0290683163741586
PPP1R8	PPP1R8	grey	grey	0.100770501267253	0.108498216086922	0.0329004863952491	0.105070703557056	-0.0153272726572467
RPA2	RPA2	Epithelial-M1	turquoise	0.105730670852759	0.155898153007815	0.0777067284122875	0.123803721524676	0.00693256677100213
SMPDL3B	SMPDL3B	Epithelial-M1	turquoise	0.0632305144791163	0.108110339082808	0.0122408447810042	0.0645674007487333	-0.041444954599298
EYA3	EYA3	grey	grey	0.119273810104691	0.0946084870006963	0.0794276049968239	0.101191760796156	-0.017069199000943
DNAJC8	DNAJC8	Epithelial-M1	turquoise	0.186635859846492	0.239528635251498	0.0920454050526573	0.209189722681386	-0.0267062393524808
ATP5IF1	ATP5IF1	Epithelial-M1	turquoise	0.17119228879893	0.340151338232657	0.0727415655691373	0.207230256196747	-0.0394754132420479
SESN2	SESN2	Epithelial-M1	turquoise	0.155746988717894	0.190462324948228	0.131535476070596	0.144366153949767	-0.0214042152354786
MED18	MED18	Epithelial-M1	turquoise	0.0855607651931189	0.0969815490797871	0.0447986425489145	0.0977148647968306	-0.0110833636082415
PHACTR4	PHACTR4	grey	grey	0.187183485847514	0.147953396148646	0.123893819955379	0.176054475220013	-0.0484389207232421
RCC1	RCC1	grey	grey	0.108295868204647	0.0957188262245168	0.0716099988751176	0.091015514417033	-0.0280288201529821
SNHG3	SNHG3	Epithelial-M3	blue	0.129946049237872	0.102030084962926	0.0565961468915895	0.137997829133606	-0.0560590202785671
TRNAU1AP	TRNAU1AP	Epithelial-M1	turquoise	0.0558267293337762	0.0567824527358118	0.0486571452895063	0.0432355538290545	-0.0181429030187015
SNHG12	SNHG12	Epithelial-M1	turquoise	0.124845577054606	0.172510603848028	0.0690215658742966	0.141482795745915	-0.00859493071049034
TAF12	TAF12	Epithelial-M1	turquoise	0.116944263226966	0.160929312492964	0.0712093919332066	0.118738348852704	-0.00630940039127372
GMEB1	GMEB1	grey	grey	0.113970688234425	0.0984105145007467	0.0878514164947259	0.100104728291962	-0.00612724198617345
YTHDF2	YTHDF2	Epithelial-M1	turquoise	0.195331872948589	0.254661079055459	0.102511533291798	0.188765388704664	-0.0119005608529729
EPB41	EPB41	Epithelial-M1	turquoise	0.148876734533884	0.112810739496444	0.138630599885873	0.115264676934941	-0.0297276508223918
SRSF4	SRSF4	grey	grey	0.261718675723912	0.197618085460687	0.17120833930514	0.225954455468336	-0.0279004269677473
MECR	MECR	Epithelial-M1	turquoise	0.0747807570517013	0.113239127325069	0.0496299076281922	0.0810985451476678	-0.0445068904599178
PTPRU	PTPRU	grey	grey	0.0397214710099349	0.0369763235170833	0.0353345352649176	0.0273094049146718	0.00431194198634491
LAPTM5	LAPTM5	Epithelial-M4	yellow	-0.0442834760184383	-0.0192154126475156	-0.0540621247160608	-0.0500062444809442	0.0379655613255193
SDC3	SDC3	Epithelial-M1	turquoise	0.145337414400198	0.199792562290493	0.0659044919128571	0.14983891914724	-0.0404490917628376
PUM1	PUM1	Epithelial-M1	turquoise	0.250228234684474	0.255026847591993	0.200884495331324	0.239239346248872	-0.0570492676557287
NKAIN1	NKAIN1	Epithelial-M1	turquoise	0.0881409020503174	0.193328064085953	0.0189630290075816	0.101946983824652	-0.0440903241259595
SNRNP40	SNRNP40	Epithelial-M1	turquoise	0.15139831410733	0.210405902594961	0.118841247319386	0.149067748570811	-0.0243026611065396
ZCCHC17	ZCCHC17	Epithelial-M1	turquoise	0.161943674765037	0.240733851033802	0.0830835263098498	0.174732306410108	-0.0522050582192217
SERINC2	SERINC2	Epithelial-M1	turquoise	0.23458861657578	0.328487952051726	0.120152449839861	0.279585783490579	-0.0738641833096644
TINAGL1	TINAGL1	grey	grey	0.101450587616882	0.118671186942877	0.0599358609389573	0.107809245337804	-0.0191809933806604
PEF1	PEF1	Epithelial-M1	turquoise	0.135280464844826	0.222745154562448	0.0819754124546423	0.13649224356462	-0.0329897011997001
COL16A1	COL16A1	Epithelial-M1	turquoise	0.0719373708998783	0.0755890122981947	0.027773548273965	0.0707167028596996	-0.0127126016613572
PTP4A2	PTP4A2	Epithelial-M1	turquoise	0.354300074078875	0.383950232141653	0.336660424576174	0.319925352993538	-0.0799199096434387
KHDRBS1	KHDRBS1	Epithelial-M1	turquoise	0.336332957051689	0.36225114601012	0.281654051463386	0.33010291032107	-0.0611059398848488
KPNA6	KPNA6	Epithelial-M1	turquoise	0.178180280958835	0.198107141783785	0.156030393370725	0.168749552293738	-0.0533610123352838
TXLNA	TXLNA	Epithelial-M1	turquoise	0.204824765670231	0.196603752933096	0.16466071036146	0.15969321712256	-0.0136935305826649
CCDC28B	CCDC28B	Epithelial-M1	turquoise	0.0368891268210116	0.0646205209163749	-0.00332333804437843	0.0420529816632102	0.0120548033595916
TMEM234	TMEM234	grey	grey	0.0197291888870297	0.0103447575444	0.010574995036449	0.00243681120472309	-0.0276747234459189
EIF3I	EIF3I	Epithelial-M1	turquoise	0.192213506623455	0.305054085336903	0.144115035353266	0.199278475447983	-0.0384132102121407
HDAC1	HDAC1	grey	grey	0.138972227373342	0.139490925438655	0.117825277180298	0.127736467786045	-8.73369981320343e-05
MARCKSL1	MARCKSL1	Epithelial-M1	turquoise	0.279100552163326	0.426983194798256	0.174491909902268	0.306145274788648	-0.100572689547336
BSDC1	BSDC1	Epithelial-M1	turquoise	0.198188832178612	0.200647424630748	0.148264553431153	0.190360092881872	-0.0514008425174943
ZBTB8A	ZBTB8A	Epithelial-M1	turquoise	0.0512210757234944	0.0628135494322072	0.0477222698005303	0.0548350355871849	0.00736043985638
ZBTB8OS	ZBTB8OS	Epithelial-M1	turquoise	0.125817900827336	0.198694830130141	0.0649557895383069	0.124950068884062	-0.0215565484940492
RBBP4	RBBP4	Epithelial-M1	turquoise	0.244172924387145	0.252739459842575	0.174622519560155	0.228415719956791	-0.036122607926718
SYNC	SYNC	grey	grey	0.0784695707068263	0.0745726925348417	0.0605956167205603	0.0750647130817613	-0.0140110314094634
KIAA1522	KIAA1522	Epithelial-M1	turquoise	0.232141919219465	0.260142362954803	0.175173114556291	0.212825323409926	-0.0455635864600573
S100PBP	S100PBP	Epithelial-M2	brown	0.0981794456675221	0.0334629633931657	0.101374771280112	0.0469024888577251	-0.0011926899109821
TMEM54	TMEM54	Epithelial-M1	turquoise	0.196612824165204	0.319453517728565	0.0895847935031433	0.215178790116841	-0.0656246463545977
RNF19B	RNF19B	Epithelial-M1	turquoise	0.111741413946273	0.109676863979933	0.103402690195174	0.0892581961767146	-0.0112730311399067
AK2	AK2	Epithelial-M1	turquoise	0.150563362809749	0.213497210635141	0.0795906333246744	0.140276938985216	-0.0143583758712638
ZNF362	ZNF362	grey	grey	0.0773462519510565	0.0882457496360393	0.0622182657894038	0.072863064834637	0.0193755784691146
PHC2	PHC2	Epithelial-M1	turquoise	0.127770660149072	0.174331996378464	0.105037061012483	0.121234091406005	-0.0111193035173681
SMIM12	SMIM12	Epithelial-M1	turquoise	0.13246279502174	0.210078713566689	0.089886350578927	0.134821265967316	-0.0521283148432763
TMEM35B	TMEM35B	grey	grey	0.0298676144713801	0.0278266487323284	0.0225206327310576	0.0155658365728164	0.0118526225276459
ZMYM6	ZMYM6	Epithelial-M1	turquoise	0.0626931438549671	0.0580375240230055	0.0426922312442327	0.0541245288917758	0.0154172952751263
ZMYM1	ZMYM1	Epithelial-M1	turquoise	0.150722029084887	0.134950120676266	0.117400130592091	0.140190484798756	-0.0422476173056622
SFPQ	SFPQ	Epithelial-M2	brown	0.341676009556902	0.301978587123309	0.314416117246562	0.29744940800984	0.00368965313690233
ZMYM4	ZMYM4	grey	grey	0.183934842774332	0.14002170398987	0.143384404759103	0.14006295989995	-0.0403335042160761
KIAA0319L	KIAA0319L	Epithelial-M1	turquoise	0.200616554426725	0.205190493944592	0.150153983053379	0.199630449855271	-0.0369988238437872
NCDN	NCDN	Epithelial-M1	turquoise	0.075556205527526	0.106782543640242	0.0345350530558964	0.0826622011502589	-0.0154419015470238
PSMB2	PSMB2	Epithelial-M1	turquoise	0.166606621205602	0.279800725852149	0.10403612430342	0.173878685072535	-0.0521514543228015
AGO4	AGO4	grey	grey	0.101742542318286	0.066852788104184	0.0661413651465152	0.083280719770581	-0.0234839854869776
AGO1	AGO1	Epithelial-M1	turquoise	0.137484469277023	0.118261549645074	0.126033388225379	0.120374596347076	-0.0356043133232917
AGO3	AGO3	Epithelial-M2	brown	0.187199950049673	0.149102668646778	0.205224163331337	0.146924973859849	-0.0241074088014197
TRAPPC3	TRAPPC3	Epithelial-M1	turquoise	0.152855338910809	0.256871965221396	0.09594544302014	0.166036673319769	-0.0346557164772508
MAP7D1	MAP7D1	Epithelial-M1	turquoise	0.0913738460074785	0.109044846997532	0.0964049723443831	0.0725366468928633	0.00935545060552041
THRAP3	THRAP3	Epithelial-M1	turquoise	0.291871379185017	0.355649039351747	0.2049827046852	0.305191715845711	-0.0624261961911979
SH3D21	SH3D21	Epithelial-M1	turquoise	0.0861077119907528	0.0640606159199353	0.0538889123891315	0.0786405379590008	-0.0187290223201364
EVA1B	EVA1B	Epithelial-M3	blue	0.172713592669946	0.256863958072338	0.0565363378950791	0.278265190056085	-0.109911859619683
STK40	STK40	Epithelial-M1	turquoise	0.102350114637773	0.120152507597341	0.10288736422573	0.0958031870555629	-0.0272887119104332
LSM10	LSM10	Epithelial-M1	turquoise	0.113497036824735	0.195821092867237	0.0438823517044835	0.131579876196666	-0.0399803931282237
OSCP1	OSCP1	Epithelial-M1	turquoise	0.0732986354899439	0.134146102935117	0.0696556992428694	0.0949848392291268	-0.0185586904331286
MRPS15	MRPS15	Epithelial-M1	turquoise	0.137659385434458	0.253816559948005	0.0338167765866309	0.175119758248845	-0.0528158615258926
CSF3R	CSF3R	Epithelial-M3	blue	0.0811159534649017	0.0649115354154991	0.00698732350896644	0.11900500743688	-0.0144767744032535
ZC3H12A	ZC3H12A	Epithelial-M1	turquoise	0.152412609318306	0.141694152174303	0.293302988870936	0.0518616333807177	0.029404876657542
MEAF6	MEAF6	Epithelial-M1	turquoise	0.226006691451204	0.292833136646373	0.190794708430095	0.236258470257444	-0.0560979150036649
SNIP1	SNIP1	Epithelial-M1	turquoise	0.162866871836552	0.173444904871015	0.163089593438795	0.138669445582273	-0.021300306240317
DNALI1	DNALI1	Epithelial-M1	turquoise	0.151288214885857	0.222510958171792	0.1012000972769	0.152936120722344	-0.0312236180144606
GNL2	GNL2	Epithelial-M1	turquoise	0.131508376430846	0.156548075179487	0.11263139549566	0.12073633898465	-0.0417242620242837
C1orf109	C1orf109	Epithelial-M1	turquoise	0.110971121225506	0.125377260150242	0.0782326954805023	0.102245411048804	-0.00671254800017514
YRDC	YRDC	Epithelial-M1	turquoise	0.117803612301875	0.174516819391944	0.0900593140653397	0.127384354418191	-0.0466261248245726
C1orf122	C1orf122	Epithelial-M1	turquoise	0.211520398269307	0.361158387653434	0.0697517404223102	0.250285820461532	-0.0575473383884095
MTF1	MTF1	Epithelial-M1	turquoise	0.158480546357155	0.18018600271474	0.127313103890987	0.141146410211743	-0.0526342545794979
INPP5B	INPP5B	grey	grey	0.0294427497558866	-0.00353234246277883	0.057194664527191	0.0132300704369947	0.0108604791218209
SF3A3	SF3A3	Epithelial-M1	turquoise	0.189296974860389	0.201127608633682	0.124979318160069	0.172679382065695	-0.0262291743924887
UTP11	UTP11	Epithelial-M1	turquoise	0.0835291302451089	0.114298857781055	0.0398833528712112	0.0773916011946216	-0.0116927085663723
RRAGC	RRAGC	grey	grey	0.123773173309308	0.116759157429461	0.100361025553711	0.104260376776976	-0.0190743566492857
MYCBP	MYCBP	Epithelial-M1	turquoise	0.140193919523147	0.202777925772607	0.11115677284518	0.140369792286928	-0.0483797682878269
RHBDL2	RHBDL2	grey	grey	0.104406473144591	0.0889558700973894	0.0775804012086178	0.093115095439948	-0.0207724756580809
AKIRIN1	AKIRIN1	Epithelial-M1	turquoise	0.181503325208785	0.224084044734248	0.130578119959814	0.164549662186209	-0.00841511860255866
NDUFS5	NDUFS5	Epithelial-M1	turquoise	0.207995058592158	0.378500706700975	0.127542700917017	0.227507419384034	-0.0554421629767515
MACF1	MACF1	Epithelial-M1	turquoise	0.246738988065865	0.208899256981182	0.354087795682446	0.133629827942498	0.0324289909549676
PPIEL	PPIEL	Epithelial-M1	turquoise	0.0201187752056378	0.0209544751701744	0.0292087959720806	0.00151462346862608	0.0235774002583205
PABPC4	PABPC4	Epithelial-M1	turquoise	0.140315814898941	0.140081629215969	0.12585856917226	0.105053453590953	-0.0181970818627671
PPIE	PPIE	Epithelial-M1	turquoise	0.111633881834939	0.178747549501624	0.0785057243003874	0.116728371295193	-0.0479540038664926
TRIT1	TRIT1	Epithelial-M1	turquoise	0.0824509108856473	0.0845693144940945	0.0745220538562386	0.074171356521937	-0.0218316528737025
MFSD2A	MFSD2A	Epithelial-M1	turquoise	0.0801507603835638	0.0762811987507659	0.0633712347425382	0.05393613617453	-0.000631502188975803
CAP1	CAP1	Epithelial-M1	turquoise	0.257678005470831	0.30588619069593	0.200846100438576	0.256043844881959	-0.0650223517879431
PPT1	PPT1	Epithelial-M3	blue	0.228937966811539	0.263980069343692	0.144460721578346	0.281581559234477	-0.0750999642637493
RLF	RLF	Epithelial-M2	brown	0.161491507532893	0.125041429775512	0.228766754656747	0.114355744554442	-0.00492822292368662
ZMPSTE24	ZMPSTE24	Epithelial-M2	brown	0.175235476725989	0.18928602585789	0.179145305450887	0.169557446103768	-0.0642771786946854
SMAP2	SMAP2	Epithelial-M2	brown	0.139916422007493	0.156120119183616	0.136575660698282	0.130694166781862	0.00752721604714341
NFYC	NFYC	Epithelial-M1	turquoise	0.140887375277637	0.16571895630751	0.0884683501093951	0.139802529318942	-0.0239295145240333
CITED4	CITED4	Epithelial-M1	turquoise	0.216176175680769	0.365871251842077	0.120210482817191	0.280850749275387	-0.0706089021337396
CTPS1	CTPS1	grey	grey	0.0839024757071054	0.0504995846454572	0.0580511859908823	0.0636273268153444	-0.0339411576623716
SCMH1	SCMH1	Epithelial-M1	turquoise	0.0899376731632835	0.0788169624052627	0.0913216336063789	0.0592801486324029	0.00156306561761961
HIVEP3	HIVEP3	Epithelial-M1	turquoise	0.115593341965998	0.10445132584455	0.0958697048650326	0.0889158729885132	-0.035636442027802
FOXJ3	FOXJ3	Epithelial-M1	turquoise	0.127248925179925	0.126791614733427	0.108043710399043	0.115835994051839	-0.0119615629080732
RIMKLA	RIMKLA	Epithelial-M1	turquoise	0.0141119360694383	0.0322428771449536	0.00475249619255348	0.00957443016901021	-0.0262264915230719
PPCS	PPCS	Epithelial-M1	turquoise	0.208033271199539	0.328604510538315	0.127493530201893	0.229743313180186	-0.0464808883720193
CCDC30	CCDC30	Epithelial-M2	brown	0.078207964385546	0.0637253768677778	0.114549502636487	0.0521716883232247	-0.00323460004426359
PPIH	PPIH	Epithelial-M1	turquoise	0.0728635395844401	0.144203168539086	0.0416159777272643	0.0926503554472846	0.0122892961512781
YBX1	YBX1	Epithelial-M1	turquoise	0.177798191057617	0.245941186628627	0.124962809475056	0.153708235037946	-0.000370589297835207
SVBP	SVBP	Epithelial-M1	turquoise	0.121090636744645	0.14825664716824	0.0758435495320677	0.122276089451918	-0.0249253694251367
ERMAP	ERMAP	grey	grey	0.0532576824055809	0.0608337029505754	0.0360763838218114	0.0514656126154198	-0.0261834657938234
SLC2A1	SLC2A1	Epithelial-M1	turquoise	0.116088028924373	0.178563204830616	0.0735833768974125	0.117403841302784	-0.036987235128019
EBNA1BP2	EBNA1BP2	Epithelial-M1	turquoise	0.140606859257239	0.239914282297692	0.0618971811749922	0.150550982553415	-0.0733797625970801
TMEM125	TMEM125	Epithelial-M1	turquoise	0.129150527661152	0.200290704749823	0.0935864487674415	0.140692880152214	-0.0372462125176325
C1orf210	C1orf210	Epithelial-M1	turquoise	0.0970388688310094	0.160349215699801	0.0393016012963006	0.117850588252663	-0.0503306946589165
ELOVL1	ELOVL1	Epithelial-M1	turquoise	0.169715942381631	0.242145696652311	0.0639336945155309	0.178730825085138	-0.0508930060098243
MED8	MED8	Epithelial-M1	turquoise	0.0988701376382888	0.194739456669544	0.0567890429700914	0.117996463929248	-0.0454529325555771
SZT2	SZT2	grey	grey	0.0734452055955665	0.0343509620866496	0.049824756865276	0.0475076815094668	0.00992405264708013
HYI	HYI	Epithelial-M1	turquoise	0.0945142439570053	0.138021492447644	0.0717796650861938	0.105804302886861	-0.0326333420181855
PTPRF	PTPRF	Epithelial-M1	turquoise	0.314388607281085	0.316753960098477	0.280470256457801	0.288771954187953	-0.0491057819959069
KDM4A	KDM4A	Epithelial-M1	turquoise	0.110795045914713	0.108181108483989	0.060914421864882	0.0973274852340381	0.000113105434020993
ST3GAL3	ST3GAL3	grey	grey	0.0415356630698213	0.00926917751948313	0.0605614434690034	0.0151092054550287	-0.0141719159775183
IPO13	IPO13	Epithelial-M1	turquoise	0.0534653020514996	0.0826451580125428	0.0368817810813775	0.0716382433914727	-0.00962567237204554
DPH2	DPH2	Epithelial-M1	turquoise	0.0751579079598159	0.09974482723064	0.0156480536085527	0.0710339385738601	-0.0322936988776989
ATP6V0B	ATP6V0B	Epithelial-M1	turquoise	0.238645360036861	0.413561998135754	0.100300217553658	0.271174982944822	-0.0705542394531237
B4GALT2	B4GALT2	grey	grey	0.0564965423020863	0.0811991110316337	0.0123701280660574	0.0555673752183769	-0.0136780646212586
CCDC24	CCDC24	Epithelial-M1	turquoise	0.105983160310469	0.156793452898137	0.0347306022465097	0.111153708374987	-0.0316462869461609
DMAP1	DMAP1	Epithelial-M1	turquoise	0.101440446360988	0.109871345467609	0.0831450752643402	0.0838146756467377	-0.0392057484389446
ERI3	ERI3	Epithelial-M1	turquoise	0.12473278205139	0.207217022052583	0.0684459137210648	0.131529801718684	-0.0403132246184931
RNF220	RNF220	grey	grey	0.112048687552075	0.107769828018058	0.0623037221986001	0.124081402116655	-0.0678121946274931
TMEM53	TMEM53	Epithelial-M1	turquoise	0.10761953333498	0.137434392400367	0.0538847673277245	0.109475038540572	-0.0308631767249211
PLK3	PLK3	Epithelial-M1	turquoise	0.114590514866483	0.0854587966465191	0.180054910736846	0.0512777863561312	0.00346039340983899
EIF2B3	EIF2B3	Epithelial-M1	turquoise	0.113958343120935	0.131855930188343	0.0690051225534115	0.101226061657715	-0.0369303480560547
HECTD3	HECTD3	Epithelial-M1	turquoise	0.0637192159607	0.0869919774310505	0.0354574587415932	0.0568786524238258	0.00978697245470273
UROD	UROD	Epithelial-M1	turquoise	0.113775012793673	0.187371964679636	0.0807819577042907	0.126038440640701	-0.0561675793659218
ZSWIM5	ZSWIM5	grey	grey	0.0110321775633624	-0.00787395541291283	0.0105850129651183	-0.00369941855072372	-0.024424891167602
TOE1	TOE1	Epithelial-M1	turquoise	0.0363761761501293	0.0669656198180172	0.0114918710399585	0.0448148403649185	-0.0227868440656069
TESK2	TESK2	Epithelial-M1	turquoise	0.132307342765174	0.132280075942802	0.0812817309096002	0.104742851972145	-0.0235829566707596
PRDX1	PRDX1	Epithelial-M1	turquoise	0.190784525069501	0.38566394873206	0.127282514346801	0.209716288836088	-0.0693648003807874
AKR1A1	AKR1A1	Epithelial-M1	turquoise	0.118056405886401	0.258538271438184	0.0491430391165094	0.138496511663217	-0.0508189108206028
NASP	NASP	Epithelial-M1	turquoise	0.191907743760846	0.192164699381947	0.175546561779747	0.169218172323051	-0.0586248284395775
GPBP1L1	GPBP1L1	grey	grey	0.223664488501108	0.218831401086892	0.145695007659436	0.20745833747344	-0.0179480664002012
TMEM69	TMEM69	grey	grey	0.0808292471656937	0.104192622494213	0.0411015205799018	0.0897152853960875	-0.0116878032283817
IPP	IPP	Epithelial-M1	turquoise	0.139528072507056	0.154331190546411	0.0988804466225383	0.134838744960328	-0.023237224742794
MAST2	MAST2	grey	grey	0.118663216082767	0.080556073337867	0.0188668568206034	0.107601328080229	-0.0145900957340592
PIK3R3	PIK3R3	Epithelial-M1	turquoise	0.221978828401404	0.228901624437314	0.199681082658499	0.206030060728841	-0.0511017121483692
TSPAN1	TSPAN1	Epithelial-M1	turquoise	0.105733854355862	0.209749575229864	0.0105830106652281	0.160638599086863	-0.0601944807525684
POMGNT1	POMGNT1	Epithelial-M1	turquoise	0.148543671574283	0.164004553500348	0.0816929222262307	0.16180721159916	-0.0399634283187201
LRRC41	LRRC41	Epithelial-M1	turquoise	0.15083901247733	0.147853756850035	0.095235324721559	0.130865508533351	-0.0522170736518964
UQCRH	UQCRH	Epithelial-M1	turquoise	0.1932430295386	0.366575277094496	0.0699672585006018	0.257055392536123	-0.0730462521860982
NSUN4	NSUN4	grey	grey	0.131095540309219	0.124538811562301	0.0874498774410425	0.117557257100403	-0.0386327055138003
FAAH	FAAH	Epithelial-M1	turquoise	0.0823837686114596	0.101374788914755	0.0488424494878836	0.0740090010945001	-0.0181427756043875
MKNK1	MKNK1	grey	grey	0.0794947953785337	0.0737726148518038	0.0486941252131153	0.0638840456350139	-0.0321146713449009
ATPAF1	ATPAF1	Epithelial-M1	turquoise	0.136605741464287	0.180870509758316	0.0897688508460089	0.138712013199019	-0.0200023153095399
EFCAB14	EFCAB14	grey	grey	0.26022492024548	0.237732452062782	0.186114834495555	0.253489118300538	-0.0327707933749337
CYP4B1	CYP4B1	Epithelial-M1	turquoise	0.126837002081338	0.220769288927239	0.0489309395329988	0.144060214172651	-0.0314729458459252
CYP4Z2P	CYP4Z2P	Epithelial-M3	blue	0.0616337391026265	0.045373592124888	0.0721883557860147	0.054135105439316	-0.0455663272905434
CYP4X1	CYP4X1	Epithelial-M3	blue	0.161149240552666	0.110791086929723	0.248372604729636	0.13377656644465	-0.0402326019237018
CYP4Z1	CYP4Z1	Epithelial-M3	blue	0.0534303631558002	-0.00703301042544012	-0.074788818777933	0.162609215989966	-0.129821202119547
PDZK1IP1	PDZK1IP1	Epithelial-M1	turquoise	0.112629467343596	0.236581395522112	0.0723515212741159	0.127503795935239	-0.0332758602629049
CMPK1	CMPK1	Epithelial-M2	brown	0.174726945382706	0.185003818730368	0.154134171591282	0.159224757852711	-0.00938564987983928
SPATA6	SPATA6	Epithelial-M2	brown	0.150130532282493	0.127145473217242	0.147119009097124	0.131800664182733	-0.0221347198922864
AGBL4	AGBL4	Epithelial-M1	turquoise	0.0715302671280708	0.0668042164055379	0.0306963749943305	0.0611943912234683	-0.0311367178224981
FAF1	FAF1	Epithelial-M1	turquoise	0.126233922497909	0.142390603267179	0.118392523047892	0.112691881461184	-0.0351685646598862
RNF11	RNF11	Epithelial-M1	turquoise	0.226016624017976	0.231539274897324	0.221260273024456	0.187292729315902	-0.054989275445425
TTC39A	TTC39A	Epithelial-M1	turquoise	0.152340777886921	0.176851333696879	0.0523658581643531	0.151124349623334	-0.0606800006709794
EPS15	EPS15	Epithelial-M3	blue	0.106703929528545	0.094570087027407	0.0809237551767412	0.103142248233659	-0.0199669194907771
OSBPL9	OSBPL9	grey	grey	0.11429005720037	0.0887681935742802	0.117241735349326	0.0898701153548855	-0.0104302882691228
NRDC	NRDC	Epithelial-M1	turquoise	0.228691440209637	0.193785402784719	0.178603776903338	0.190700002399431	-0.0604644849928352
TXNDC12	TXNDC12	Epithelial-M1	turquoise	0.0721942121837787	0.0780792648837215	0.0273967922608612	0.0710048840838654	-0.033652684739245
BTF3L4	BTF3L4	Epithelial-M1	turquoise	0.154228603574516	0.233450286478423	0.108969051609122	0.176649774816901	-0.0550648859740177
ZFYVE9	ZFYVE9	Epithelial-M3	blue	0.122502037896747	0.106986724695712	0.0967106401716734	0.120290846597491	-0.0318571020784668
CC2D1B	CC2D1B	grey	grey	0.115030108854818	0.104835170491808	0.0590518996929961	0.108556166435395	-0.0226361900345322
PRPF38A	PRPF38A	grey	grey	0.157985810640129	0.161226511823332	0.143358937021032	0.14203147123866	-0.0382957251203028
TUT4	TUT4	Epithelial-M3	blue	0.126486423349863	0.0892102255464901	0.120013097646705	0.109971172450737	-0.0408730018794608
COA7	COA7	Epithelial-M1	turquoise	0.108488186990439	0.134170733156503	0.0641292145991456	0.109315125827884	-0.00393951583972708
ZYG11B	ZYG11B	Epithelial-M1	turquoise	0.156975840781699	0.151534027342024	0.115058119505892	0.148107264740489	0.00793954153737097
ECHDC2	ECHDC2	grey	grey	0.177260590514334	0.133546528655917	0.175099868742754	0.121301765793201	-0.0302824031750087
SCP2	SCP2	Epithelial-M1	turquoise	0.284510191386873	0.345702125858166	0.239072359827552	0.281832037954001	-0.0490857783749745
CPT2	CPT2	Epithelial-M1	turquoise	0.11393435326276	0.147386306871243	0.059607904228432	0.116633458983812	-0.0218522193584358
CZIB	CZIB	Epithelial-M1	turquoise	0.0978888284155696	0.162367761255048	0.0526042344318135	0.107107189073807	-0.000241261991645932
MAGOH	MAGOH	Epithelial-M1	turquoise	0.13695644602067	0.231299303368477	0.125594947617027	0.132807899926227	0.00390423648644146
NDC1	NDC1	grey	grey	0.0777964091905741	0.0791318463598602	0.0737920207281966	0.0751042028958662	0.00698845013213851
YIPF1	YIPF1	Epithelial-M1	turquoise	0.0915688781777059	0.13722581118517	0.08128199020572	0.0998331434854344	-0.00596139960067458
LRRC42	LRRC42	Epithelial-M1	turquoise	0.112640829852487	0.140871446485489	0.0599843849511033	0.112548007441523	-0.0168600311660519
TMEM59	TMEM59	Epithelial-M1	turquoise	0.321706588234132	0.435850937193085	0.25539911635377	0.332405127342	-0.0678581610478668
TCEANC2	TCEANC2	Epithelial-M1	turquoise	0.117429859438223	0.124581124044055	0.079650560325009	0.116793775778161	-0.0246459293499742
MRPL37	MRPL37	Epithelial-M1	turquoise	0.0992606582456506	0.171314859303022	0.0634558025165968	0.102880905270064	-0.0334235701701576
SSBP3	SSBP3	Epithelial-M1	turquoise	0.115426795980892	0.138151574770982	0.0810659944970867	0.109831827371894	-0.0217104946503669
TTC4	TTC4	Epithelial-M1	turquoise	0.0781780470771944	0.0694844363495479	0.0425098488395253	0.0648312627593619	-0.00987184901272525
DHCR24	DHCR24	Epithelial-M1	turquoise	0.279238093019996	0.338636976863723	0.389401455476521	0.198788467962661	-0.0244764997267512
USP24	USP24	grey	grey	0.147911923616735	0.0939135048032517	0.0909155644216167	0.121861651130713	-0.0407572211340096
PLPP3	PLPP3	grey	grey	0.083793461809552	0.059230599331484	0.0457453123868294	0.057752992712402	-0.00107311553736372
PRKAA2	PRKAA2	Epithelial-M3	blue	0.168437587421774	0.145494448451786	0.0824058295606001	0.228905298648604	-0.0709208080138487
FYB2	FYB2	grey	grey	0.0898595562628648	0.0756687702328435	0.0662660794574548	0.0780734160917301	-0.00469235553312798
DAB1	DAB1	Epithelial-M2	brown	0.0745674952006377	0.0705232922538252	0.184664636559989	0.0534816206744273	-0.00402892796434959
OMA1	OMA1	grey	grey	0.108130666838608	0.105289358211705	0.106461298144706	0.108837656265352	-0.0444855504373755
TACSTD2	TACSTD2	Epithelial-M1	turquoise	0.292790515533496	0.352237010217298	0.42588505257767	0.194689159507797	-0.0322620069357592
MYSM1	MYSM1	grey	grey	0.190891483155774	0.144776566830061	0.160752144062792	0.154939849401628	-0.0193254452570023
JUN	JUN	Epithelial-M1	turquoise	0.339143790234008	0.392744852483113	0.381256523574804	0.276647384141683	-0.0338331512157426
LINC01135	LINC01135	Epithelial-M1	turquoise	0.0304110085347239	0.0410942430658938	0.022869667849012	0.0452875423348199	-0.000462162275112334
FGGY	FGGY	grey	grey	0.0967012835824207	0.0915022636630487	0.0237420142252409	0.0879392923735468	-0.0156499100135348
HOOK1	HOOK1	Epithelial-M1	turquoise	0.268039452086214	0.26173174264542	0.247095439599151	0.243060102311483	-0.0648396416716452
NFIA	NFIA	Epithelial-M2	brown	0.312614950994055	0.297681384227576	0.432392787141843	0.247412724918322	-0.043771092077133
TM2D1	TM2D1	Epithelial-M1	turquoise	0.180436264895215	0.237797350041299	0.167843027106319	0.180350260113633	-0.0602761663729689
PATJ	PATJ	Epithelial-M2	brown	0.270139113388573	0.201822688580042	0.37885028805826	0.204724232264406	-0.0616977949388225
USP1	USP1	Epithelial-M2	brown	0.215481237399872	0.196111356091007	0.177844209365572	0.201652690135098	-0.0199574117049579
DOCK7	DOCK7	grey	grey	0.106406590102481	0.0778076299541239	0.0824987463640133	0.0812024214157525	0.00525072194745499
ATG4C	ATG4C	grey	grey	0.0490447092342847	0.0594374888792345	0.0269644191933722	0.0583474229736757	-0.00969385162594785
ALG6	ALG6	Epithelial-M1	turquoise	0.0807277158193353	0.0658724057219122	0.0790032552195714	0.0558449543605566	-0.0292277528341575
ITGB3BP	ITGB3BP	Epithelial-M1	turquoise	0.149031689550053	0.194390069207549	0.0713223396474774	0.15706799757685	-0.0510003737893267
EFCAB7	EFCAB7	Epithelial-M1	turquoise	0.0509670671611209	0.0534022280231836	0.00638370541944411	0.0520395030828221	0.0333259740325176
PGM1	PGM1	Epithelial-M1	turquoise	0.0837293834485539	0.115822372213958	0.0157270923196904	0.0831646608088532	-0.00489500502332866
CACHD1	CACHD1	Epithelial-M2	brown	0.0135388956148687	0.00227401105973128	0.0943069892704761	-0.00680817956354437	0.00914206849814333
RAVER2	RAVER2	grey	grey	0.106547357763431	0.0791373612076184	0.0477235373542929	0.0965296054029614	-0.0321650319194812
JAK1	JAK1	Epithelial-M1	turquoise	0.258817172526621	0.233348229481172	0.263303177246466	0.209628425391149	-0.0321497272880974
AK4	AK4	grey	grey	0.120957025613107	0.126594299468135	0.0933598318630873	0.105161026933372	-0.0045460385129882
LEPROT	LEPROT	Epithelial-M1	turquoise	0.204328230933844	0.23390855217923	0.159981741132689	0.197098409170581	-0.0406602884002894
PDE4B	PDE4B	Epithelial-M3	blue	0.132591843740581	0.12313510657789	0.0930055768545739	0.150646550797776	-0.0808952571438829
MIER1	MIER1	grey	grey	0.253537792404698	0.242318862223411	0.164960160463909	0.243697216264859	-0.0406965359055788
SLC35D1	SLC35D1	Epithelial-M1	turquoise	0.114062328116957	0.115640143706211	0.0713648983424076	0.107584163262775	-0.0270804428609764
SERBP1	SERBP1	Epithelial-M1	turquoise	0.314549328021239	0.362725584646009	0.25937020353199	0.295463731244554	-0.0782548558799152
GADD45A	GADD45A	grey	grey	0.152598027472578	0.135850537548813	0.10156755362193	0.155723811141946	-0.0337251014859204
GNG12	GNG12	Epithelial-M1	turquoise	0.19081796896311	0.206703677775314	0.169612644140765	0.17256716620817	-0.0469578275733769
GNG12-AS1	GNG12-AS1	Epithelial-M1	turquoise	0.020168523756473	0.00741589904959743	0.0251884425457238	0.00614419477181668	-0.0180816681130236
WLS	WLS	Epithelial-M1	turquoise	0.12402994388373	0.14113788188363	0.0726243846659437	0.111620879672985	0.0130251760136993
LRRC40	LRRC40	Epithelial-M1	turquoise	0.0784954847032756	0.0748402474414628	0.0936577496470393	0.0624278174233701	-0.0224329802324337
SRSF11	SRSF11	Epithelial-M1	turquoise	0.295212283486411	0.309944813527368	0.21672954767663	0.280986468413417	-0.0387255000046131
ANKRD13C	ANKRD13C	Epithelial-M1	turquoise	0.127727482567248	0.124241490651573	0.10233934771615	0.1097239472898	-0.0140974272845722
HHLA3	HHLA3	Epithelial-M1	turquoise	0.0918177627453881	0.143967418890771	0.058051526473155	0.0853029938555992	-0.047739504214971
CTH	CTH	grey	grey	-0.000205947816852117	-0.00684527273086095	-0.000409167386317141	-0.00936139558520026	0.0188014017478758
PTGER3	PTGER3	Epithelial-M1	turquoise	0.117383212284319	0.166661095645214	0.0879315948591137	0.0940981439805962	-0.0275400170232792
ZRANB2	ZRANB2	Epithelial-M1	turquoise	0.191274193586803	0.175407202527953	0.155491445922295	0.150374431431684	-0.0269723565985427
FPGT	FPGT	Epithelial-M1	turquoise	0.0853384208564863	0.101682585254237	0.0500208733833129	0.0776035366944586	-0.0277742748147016
ERICH3	ERICH3	Epithelial-M1	turquoise	0.134905071178584	0.137475343236103	0.0557474033741824	0.10410611698031	-0.0213665519063448
CRYZ	CRYZ	Epithelial-M1	turquoise	0.107876317128203	0.137432053731586	0.0806405887493686	0.0965429872143552	-0.0149699017757538
TYW3	TYW3	Epithelial-M1	turquoise	0.159439492172292	0.196364926095461	0.100995173029031	0.179151601937831	-0.0397155679350967
ACADM	ACADM	Epithelial-M1	turquoise	0.184358302136665	0.236382544814491	0.152078922581981	0.181935156368326	-0.0114409330132613
RABGGTB	RABGGTB	Epithelial-M1	turquoise	0.144873089625949	0.172183534848431	0.0782750019197867	0.148274763095131	-0.020486543685146
ST6GALNAC5	ST6GALNAC5	grey	grey	0.11127182550163	0.122608785186062	-0.00677360470690144	0.159455737697228	-0.019815138261883
PIGK	PIGK	Epithelial-M1	turquoise	0.126972102965572	0.141199374852061	0.119698630932613	0.112902327295722	-0.0197181855684351
AK5	AK5	Epithelial-M3	blue	0.162473826134262	0.14978523579982	0.178141305856352	0.162435695838126	-0.010941614591155
USP33	USP33	Epithelial-M3	blue	0.232957129858822	0.21566296345102	0.185358719885766	0.239146425105274	-0.0613053843949719
MIGA1	MIGA1	grey	grey	0.243775530494964	0.220935461666257	0.203456965498868	0.241148175046986	-0.0605381858259785
NEXN	NEXN	grey	grey	-0.000825507991298669	-0.0249282082942902	0.0149447740696003	-0.0173571035522674	0.0272689973289145
FUBP1	FUBP1	Epithelial-M2	brown	0.210775040446468	0.221000198268772	0.197376177382262	0.197375145115227	-0.06906925762164
DNAJB4	DNAJB4	Epithelial-M1	turquoise	0.155629284189373	0.195891300067919	0.154529468615496	0.109046977457649	-0.0107810088078307
PTGFR	PTGFR	grey	grey	-0.00870625024886984	-0.0270931932959961	-0.0120467314926491	-0.0306715297192456	0.0481314701521441
IFI44L	IFI44L	Epithelial-M1	turquoise	0.0967471848084637	0.142657952730842	0.0313151127869355	0.0738340437789601	0.0201882948370021
IFI44	IFI44	Epithelial-M1	turquoise	0.121545504470515	0.180346440628803	0.0468215089644512	0.0988994988781708	0.00727804192874756
ADGRL2	ADGRL2	grey	grey	-0.0106317455591804	-0.0265810204453613	0.0234958114420789	-0.0279449248492008	0.0420293814244452
LINC01725	LINC01725	Epithelial-M3	blue	0.0595917604120694	0.0330006782250679	0.017979847725132	0.0679736150906275	-0.0125687837951444
TTLL7	TTLL7	Epithelial-M1	turquoise	0.0719275570686561	0.0330710574965964	0.0664678140597888	0.0185036218903222	0.0119564176241703
PRKACB	PRKACB	grey	grey	0.0814284018981478	0.0535268344835072	0.0530645263479182	0.0608680512493867	0.000864078383362979
RPF1	RPF1	Epithelial-M1	turquoise	0.111773136922759	0.169192347842731	0.0779125618151354	0.107653882414525	-0.00382196869336088
GNG5	GNG5	Epithelial-M1	turquoise	0.101904425628769	0.16616041540698	0.11465897425135	0.0942276994724436	-0.0136387421004153
SPATA1	SPATA1	grey	grey	0.0627690842135553	0.0364668457430791	0.0498645123690636	0.0477993425554546	-0.013223990057717
CTBS	CTBS	Epithelial-M1	turquoise	0.119636581112319	0.125683998569248	0.0982879449081292	0.111448336567687	-0.0333824296025488
SSX2IP	SSX2IP	grey	grey	0.120886274361816	0.117650039060727	0.0745645918339599	0.122959529116765	-0.019933378468772
SYDE2	SYDE2	Epithelial-M2	brown	0.161116152482276	0.146378685352673	0.265112433179774	0.11042643885542	-0.0304190371040063
C1orf52	C1orf52	Epithelial-M1	turquoise	0.124053165888392	0.135299316867218	0.119250028207167	0.101796453916061	0.00154914304026397
BCL10	BCL10	Epithelial-M1	turquoise	0.151295978350328	0.155111500420271	0.214530034787395	0.0964848315125144	-0.017575778818432
DDAH1	DDAH1	Epithelial-M1	turquoise	0.127487133192572	0.130685067446342	0.126730448613627	0.0962769772190482	-0.0281613677353039
CCN1	CCN1	Epithelial-M1	turquoise	0.148313759063531	0.170160902659601	0.249351487101224	0.0852071562545728	0.0554362413631683
ZNHIT6	ZNHIT6	grey	grey	0.166798700383902	0.125331918768393	0.103614846673372	0.143278268411543	-0.0131115964741285
ODF2L	ODF2L	Epithelial-M1	turquoise	0.226837223666007	0.193247463442104	0.204852381681981	0.169532579931564	-0.00183354065604204
SH3GLB1	SH3GLB1	Epithelial-M1	turquoise	0.248060416097747	0.274652390506613	0.169314613303733	0.229421934505634	-0.0348675919929772
SELENOF	SELENOF	grey	grey	0.197959045540121	0.255171332460802	0.1539434173474	0.205658477679754	-0.0390060332307289
HS2ST1	HS2ST1	grey	grey	0.0933869218438314	0.0863591700619345	0.0830876095242428	0.0849873673965993	-0.0263580803793393
LMO4	LMO4	Epithelial-M3	blue	0.17349017028371	0.237637468449569	0.0819865000771886	0.286079679383438	-0.0627018458836408
PKN2	PKN2	Epithelial-M1	turquoise	0.245479138971171	0.224570112482374	0.180226959298387	0.210847846735746	-0.0517130083050386
GTF2B	GTF2B	Epithelial-M1	turquoise	0.14150131633546	0.18416842834637	0.111468657722191	0.134040969075173	-0.0414312143794074
KYAT3	KYAT3	grey	grey	0.0706322406950053	0.121244485928551	0.0396897971477836	0.0814511581890787	-0.0419735131863462
RBMXL1	RBMXL1	Epithelial-M2	brown	0.117828496561785	0.0967520488689237	0.157295927272355	0.0824396328905517	-0.0163465280242188
GBP3	GBP3	Epithelial-M1	turquoise	0.153253894915314	0.221298939015527	0.0962234491005339	0.155422124608987	-0.0242751098610285
GBP1	GBP1	Epithelial-M1	turquoise	0.114912176558932	0.118285168222854	0.080778341204572	0.0703013796837786	0.0315489195021002
GBP2	GBP2	Epithelial-M3	blue	0.141800655392669	0.0456365042737403	0.135383619309864	0.0843891420059676	0.0180315628576051
LRRC8B	LRRC8B	grey	grey	0.0998994277569689	0.0750337674188647	0.0607822154725798	0.0667847497063284	0.00408594069452786
LRRC8D	LRRC8D	grey	grey	0.0965808596258391	0.0794876155959251	0.0797105807810143	0.0722937602107811	-0.00904651535596297
ZNF326	ZNF326	Epithelial-M1	turquoise	0.217064177829654	0.239872489446553	0.16658811629143	0.188383666569601	-0.0319361999279131
ZNF644	ZNF644	Epithelial-M1	turquoise	0.228646398452204	0.220790205463873	0.242024442263286	0.186702275916074	-0.0534600811259918
TGFBR3	TGFBR3	grey	grey	0.0746856755209274	0.0289133232397321	0.104221885584769	0.0328581810141798	-0.0141101376830103
BTBD8	BTBD8	grey	grey	0.0757523537384969	0.0511404481585672	0.0749590530704816	0.0572897473745218	0.0201658094797673
GLMN	GLMN	Epithelial-M1	turquoise	0.0749984537742878	0.069723964507126	0.0737150119764901	0.041589202072449	0.00969069054105756
RPAP2	RPAP2	grey	grey	0.255099667248439	0.1997861456106	0.184854441018383	0.204094639226863	-0.0374914431496429
EVI5	EVI5	grey	grey	0.191486429074878	0.173361151853246	0.152889928647468	0.162875269861574	-0.0479058086744547
DIPK1A	DIPK1A	Epithelial-M3	blue	0.0909785806843182	0.0739749682866412	0.0736932663499836	0.0903244118099164	-0.0397101587238164
MTF2	MTF2	Epithelial-M1	turquoise	0.173813436569376	0.18326920211026	0.146943754170163	0.148019495351063	-0.0309634237523191
TMED5	TMED5	Epithelial-M1	turquoise	0.206145709409684	0.206766706187368	0.169889930999459	0.18002093730981	-0.024018540391071
CCDC18	CCDC18	grey	grey	0.0508188224500458	0.0308651827674502	0.060765378276406	0.0295348710328899	-0.0178167413966607
CCDC18-AS1	CCDC18-AS1	grey	grey	0.154936176691684	0.0956058393690443	0.120254293400963	0.111741153274919	-0.0507207506010942
DR1	DR1	grey	grey	0.174649530941445	0.143250968670865	0.146081327770138	0.146132047225978	-0.0074212539058505
FNBP1L	FNBP1L	Epithelial-M1	turquoise	0.257336532636492	0.256784787666337	0.230206804071123	0.223623199147214	-0.0447029771411565
BCAR3	BCAR3	grey	grey	0.0617436116284669	0.0628323641861444	0.0501549428697709	0.0563687184410629	-0.0330573148629185
DNTTIP2	DNTTIP2	Epithelial-M1	turquoise	0.166355890327058	0.198475423276396	0.133616413138397	0.167855163646295	-0.0197587784445693
GCLM	GCLM	grey	grey	0.13919128406197	0.141455323530764	0.0796621294087946	0.128313864734969	-0.00884087027561995
ARHGAP29	ARHGAP29	Epithelial-M1	turquoise	0.169321579344737	0.177503741851323	0.335829513110284	0.0605884592207807	0.0228813227706002
ABCD3	ABCD3	Epithelial-M1	turquoise	0.203193304050448	0.222379949916655	0.159020773704711	0.164161279375081	-0.0253316585704993
F3	F3	Epithelial-M2	brown	0.0729507036935875	0.0373227596426702	0.12128157692932	0.0338165952911093	-0.00498039489599522
SLC44A3	SLC44A3	grey	grey	0.0648778523406355	0.068191734144699	0.0643168917495173	0.0485093616405379	-0.00958596920359033
CNN3	CNN3	grey	grey	0.23262046280845	0.224243656092542	0.17559493774282	0.208306742060564	-0.0373132325615252
ALG14	ALG14	Epithelial-M1	turquoise	0.0686709130602232	0.0999603007675662	0.055048315237712	0.0784526659858478	0.00112288636646641
RWDD3	RWDD3	grey	grey	0.00847589315085265	0.0169225860331274	-0.0131359866416105	0.0130781616600186	-0.0191643397525074
PTBP2	PTBP2	Epithelial-M1	turquoise	0.0519754511073045	0.0168832271053201	0.0648502274203786	0.00861410578699296	-0.00249159210009595
DPYD	DPYD	Epithelial-M2	brown	0.0101837697993707	-0.0334556785413199	0.0786427666235559	-0.0265800593329417	0.0358076172866005
DPYD-AS1	DPYD-AS1	grey	grey	0.00461479927932561	0.0104019315647218	0.0125179910863723	0.00715911451782805	-0.0186326135067619
SNX7	SNX7	Epithelial-M1	turquoise	0.0764278103449011	0.10182226285325	0.0290428361114028	0.0671730396637395	0.0323245908896187
AGL	AGL	Epithelial-M1	turquoise	0.226903812629435	0.205250791965886	0.116860459207166	0.210852818185804	-0.0562880491009652
SLC35A3	SLC35A3	grey	grey	0.198783359026698	0.193147890332933	0.152751334374604	0.203346687420843	-0.0575033452203512
MFSD14A	MFSD14A	grey	grey	0.032345067125557	0.00144096802480303	0.0427043838170392	0.0100693844346761	0.00102723699693101
SASS6	SASS6	Epithelial-M2	brown	0.0685187579202925	0.0705103822239519	0.0642711627346579	0.0599356293706382	-0.0104877588044001
TRMT13	TRMT13	Epithelial-M1	turquoise	0.128995465760985	0.125279423565841	0.0861410719708205	0.113028114141413	-0.0261535793523398
DBT	DBT	Epithelial-M1	turquoise	0.129772886660888	0.116798731816354	0.0887828813355257	0.107410727569925	-0.00936749295469775
RTCA	RTCA	Epithelial-M1	turquoise	0.0992317649812036	0.132714780964329	0.0568568879311779	0.101817875300596	-0.050441619414854
CDC14A	CDC14A	grey	grey	0.158612055895892	0.0824351484029568	0.140211454250148	0.102051281982946	-0.00797338480593579
EXTL2	EXTL2	Epithelial-M1	turquoise	0.123148462393693	0.103694295434953	0.0860442191158308	0.0977882697787919	0.00611134911576732
SLC30A7	SLC30A7	Epithelial-M1	turquoise	0.154039417288318	0.145380317154321	0.139755591501484	0.110398802202526	-0.0244669264140775
DPH5	DPH5	Epithelial-M1	turquoise	0.122883315084409	0.140272824914003	0.0471839707301411	0.126327556645533	-0.0201015355523721
RNPC3	RNPC3	Epithelial-M1	turquoise	0.165854603539618	0.111997715591472	0.114226871249252	0.129191932274368	-0.0395371974312296
VAV3	VAV3	Epithelial-M3	blue	0.208745869159352	0.191764920390205	0.190152579224078	0.213983641409492	-0.0782595019976906
SLC25A24	SLC25A24	Epithelial-M1	turquoise	0.210187436846814	0.241976208508825	0.173583444231439	0.212295062786111	-0.0492360789010837
PRPF38B	PRPF38B	Epithelial-M1	turquoise	0.249688794863622	0.208986555156131	0.249492317326977	0.193901078202295	-0.0115680184724219
STXBP3	STXBP3	grey	grey	0.178486609394512	0.187116713520806	0.125120297206955	0.18463369444738	-0.0275509818796362
GPSM2	GPSM2	grey	grey	0.091692107138871	0.029074810809613	0.0116750405407328	0.0704915754702931	-0.0165819208268145
CLCC1	CLCC1	Epithelial-M1	turquoise	0.122890832091845	0.142564457254057	0.094870797307623	0.123829883729449	-0.0284871880147133
WDR47	WDR47	Epithelial-M1	turquoise	0.102752938768105	0.100293511517339	0.0858886615078092	0.088150208655533	-0.0345788635077057
TAF13	TAF13	Epithelial-M1	turquoise	0.0961220181161266	0.099863546900204	0.0632076912954761	0.0590096787619465	0.000387375917628472
TMEM167B	TMEM167B	Epithelial-M1	turquoise	0.179378685015939	0.17530205332017	0.152445548243506	0.148880206150923	-0.0207212283309921
CELSR2	CELSR2	Epithelial-M1	turquoise	0.137928824739498	0.175855310657713	0.0474618615887276	0.136592170858295	-0.0120777686083959
SORT1	SORT1	Epithelial-M1	turquoise	0.182009244731952	0.188727573667377	0.0991651524169037	0.190722537899115	-0.0365505523365606
PSMA5	PSMA5	Epithelial-M1	turquoise	0.155833960657235	0.279484849665205	0.0874306708507891	0.163133051083542	-0.0400938008770109
GNAI3	GNAI3	Epithelial-M1	turquoise	0.181893543598204	0.194669616312738	0.140952953017841	0.156433935590329	-0.0194049948216744
GSTM4	GSTM4	Epithelial-M1	turquoise	0.075302520585364	0.152592848271546	0.0390700370444663	0.0878890676978425	0.0117214394968377
GSTM2	GSTM2	grey	grey	0.0688863073501716	0.0323174931884963	0.0842336925048192	0.0370597935051945	-0.00019017235551304
GSTM3	GSTM3	Epithelial-M1	turquoise	0.188079288086863	0.347961130195162	0.101992805789391	0.193199451014277	-0.0468145685355422
CSF1	CSF1	Epithelial-M1	turquoise	0.0518407959184065	0.0514014929961738	0.0288200414380558	0.0312484744804792	0.0136270031277869
AHCYL1	AHCYL1	grey	grey	0.249473546237742	0.273642828233883	0.186016956495131	0.264842630257259	-0.0867630544584696
STRIP1	STRIP1	Epithelial-M1	turquoise	0.0825839812435054	0.0816792902767215	0.0706307855274601	0.0694778957892012	-0.011019035540536
KCNC4	KCNC4	Epithelial-M3	blue	0.0808232400900618	0.0355783128148252	0.000255405723654466	0.112661659584528	-0.0483945933398578
RBM15	RBM15	Epithelial-M1	turquoise	0.0591771889680553	0.0347893976345263	0.0644916109838248	0.0315223526133849	0.000714863317070672
LAMTOR5-AS1	LAMTOR5-AS1	Epithelial-M1	turquoise	0.0375047955562098	0.0325610150724872	0.0158140388916385	0.026339895594868	-0.00696564003905089
SLC16A4	SLC16A4	Epithelial-M1	turquoise	0.100209825924743	0.151610458174357	0.0640448213277516	0.0977732017638973	-0.047978566454835
LAMTOR5	LAMTOR5	Epithelial-M1	turquoise	0.231599451815608	0.365368240483693	0.12332338079238	0.256174498023055	-0.0880780609737417
LRIF1	LRIF1	Epithelial-M1	turquoise	0.174252108290452	0.229770278179568	0.135158110966952	0.163489428284532	-0.0370748320537205
DRAM2	DRAM2	Epithelial-M1	turquoise	0.130393361923744	0.195778348924079	0.0839753410154072	0.133845850268407	-0.0317647986301475
CEPT1	CEPT1	Epithelial-M1	turquoise	0.0757130675714087	0.0577843079579727	0.0854364381861333	0.0617382060644255	-0.000920023255387065
DENND2D	DENND2D	grey	grey	0.130734487496798	0.143394693851226	0.0641233320520541	0.136540433109978	-0.0461165889333182
CHI3L2	CHI3L2	Epithelial-M1	turquoise	0.0594408414602182	0.115352457502552	0.0149139658644185	0.0571693525338754	-0.00547812491802934
PIFO	PIFO	Epithelial-M1	turquoise	0.114157985960847	0.158884310664907	0.063493426337547	0.119404254986492	-0.0404060590836933
WDR77	WDR77	Epithelial-M1	turquoise	0.0786840533639864	0.10902237791344	0.0660160255330568	0.0832504211999261	-0.0224979074797721
ATP5PB	ATP5PB	Epithelial-M1	turquoise	0.170642982232923	0.261735496429017	0.117823134972817	0.166851382478963	-0.0400654427265228
RAP1A	RAP1A	Epithelial-M1	turquoise	0.125954953626745	0.13674309787185	0.0917790254752313	0.10979625494806	-0.00605728804818161
DDX20	DDX20	grey	grey	0.064081697715553	0.0743566506025899	0.0365283849632827	0.0676509799506917	-0.0221382961445809
KCND3	KCND3	Epithelial-M1	turquoise	0.0881286935951439	0.0926451104721325	0.0853864257363934	0.0610658033174825	-0.0140390521915007
CTTNBP2NL	CTTNBP2NL	Epithelial-M1	turquoise	0.0814182552146238	0.0443847856811276	0.121162975074205	0.0295129033651722	0.0409834450818656
WNT2B	WNT2B	grey	grey	0.0299806004458492	0.0138368245979646	0.0320833430924864	0.00641462522077397	0.00146545612394235
ST7L	ST7L	Epithelial-M1	turquoise	0.101450895344458	0.10329227073046	0.0739706763720049	0.0844738209017532	-0.0258108940760711
CAPZA1	CAPZA1	Epithelial-M1	turquoise	0.212817659706481	0.231088331985069	0.1460608312546	0.199196087502132	-0.0229374376711841
MOV10	MOV10	Epithelial-M1	turquoise	0.0623052500712974	0.0654007811495186	0.0394178622830951	0.0578337783315954	-0.0414586258287704
RHOC	RHOC	Epithelial-M1	turquoise	0.181120142225353	0.361380480904907	0.054855830548596	0.229695403301284	-0.0481907443204614
LRIG2	LRIG2	Epithelial-M1	turquoise	0.0982663139393693	0.0839911460335353	0.0862424502251708	0.078502510086125	0.00659957442769484
MAGI3	MAGI3	Epithelial-M2	brown	0.145678086032908	0.119287914426735	0.249196735721206	0.0848810452891527	-0.016047494373263
PHTF1	PHTF1	Epithelial-M1	turquoise	0.0562447462267502	0.0651786505456446	0.0288726687377726	0.0485597313934822	-0.0196140814206149
RSBN1	RSBN1	Epithelial-M1	turquoise	0.156139505277808	0.168723220690535	0.141337714880517	0.148118668203476	-0.0243388879537127
HIPK1	HIPK1	grey	grey	0.157653827571176	0.12375417854588	0.12865353710199	0.132648453434104	0.0106234299295301
TRIM33	TRIM33	Epithelial-M1	turquoise	0.194938024373504	0.168235244618667	0.143166719512739	0.177434169669901	-0.00652762257685657
BCAS2	BCAS2	Epithelial-M1	turquoise	0.157876072624993	0.220588796844693	0.146438734350259	0.146069675514311	-0.0391784990764264
DENND2C	DENND2C	Epithelial-M2	brown	0.0410601541124407	-0.000699717848519068	0.0619360321732146	-0.012406866067087	0.00148649802877698
NRAS	NRAS	Epithelial-M1	turquoise	0.0704079378476083	0.109462672612263	0.051424995498033	0.0737836211860076	0.0261201122229812
CSDE1	CSDE1	grey	grey	0.335669628760204	0.356163378048265	0.256665770388673	0.330538764562779	-0.0734603677748334
SIKE1	SIKE1	Epithelial-M1	turquoise	0.14657159695196	0.175098328229289	0.0964194762013759	0.146729407642227	-0.0511053822631558
VANGL1	VANGL1	Epithelial-M1	turquoise	0.104389471896869	0.147984563580788	0.0787833920780458	0.0906419456218602	-0.0295363657859139
SLC22A15	SLC22A15	Epithelial-M1	turquoise	0.0292389162189056	0.0586556727864286	0.0195730350675083	0.0316457144825795	0.00202365942401926
ATP1A1	ATP1A1	Epithelial-M1	turquoise	0.334711160873291	0.346661585280469	0.302991727151946	0.306278670122142	-0.0599493956149139
ATP1A1-AS1	ATP1A1-AS1	grey	grey	0.019298615445646	0.0253499632438977	0.0116760269209326	0.0197082165629926	0.00168570124742022
CD58	CD58	Epithelial-M1	turquoise	0.01180846337036	0.0122292729476861	0.0113514057432708	-0.00655011812896022	0.03207799854782
IGSF3	IGSF3	Epithelial-M2	brown	0.127855120528422	0.108722654023647	0.167313442113078	0.104657705514929	-0.00754630668753056
PTGFRN	PTGFRN	Epithelial-M1	turquoise	0.115503895677814	0.114625179301688	0.0838150216613406	0.10407088240604	0.00168326641216533
TTF2	TTF2	grey	grey	0.0891833804932527	0.0569166603931969	0.0754862974120254	0.0579059433483546	-0.00854696698267549
VTCN1	VTCN1	Epithelial-M3	blue	0.156256629829388	0.140821362690422	0.117671931745401	0.194733329510567	-0.0501877806067038
MAN1A2	MAN1A2	grey	grey	0.234441497852074	0.219125683613821	0.18588423454866	0.226387062391588	-0.0334361115780587
TENT5C	TENT5C	grey	grey	0.165067793920237	0.167733684899337	0.0992500620061742	0.17746220713504	-0.0341704556903584
GDAP2	GDAP2	Epithelial-M1	turquoise	0.129754454341502	0.119422220950652	0.100046244186789	0.1016499480044	-0.0361555395958478
WDR3	WDR3	grey	grey	0.130737560145427	0.133945139210786	0.055110438147939	0.127398050471529	0.00254995525244506
SPAG17	SPAG17	Epithelial-M1	turquoise	0.12958750852659	0.109668911172766	0.0446810649452897	0.126672210449905	-0.0274798412813966
WARS2	WARS2	Epithelial-M1	turquoise	0.0963948539175149	0.0863335156173697	0.0403453360307102	0.0858777765079485	-0.02434932635979
WARS2-AS1	WARS2-AS1	grey	grey	0.0571195558348764	0.0257287150468289	0.0676625049414087	0.0338991460713898	-0.00449469744714979
PHGDH	PHGDH	Epithelial-M3	blue	0.163781132841084	0.211084850427206	-0.0387924522414006	0.258551196448727	-0.0947543720728808
HMGCS2	HMGCS2	Epithelial-M3	blue	0.122828002297189	0.139736204863861	0.125183458258988	0.171432209863069	-0.0309073594741634
NOTCH2	NOTCH2	Epithelial-M1	turquoise	0.237422105281103	0.210234125048981	0.189970583513434	0.213216918638136	-0.0325920455050251
SEC22B	SEC22B	Epithelial-M1	turquoise	0.177443755382216	0.187543986252511	0.114880914680952	0.160209946914321	-0.0384649769396078
SRGAP2C	SRGAP2C	Epithelial-M1	turquoise	0.0487797634965521	0.0541517466447936	0.0268690811949421	0.0505176881006005	-0.000494938997199116
NBPF15	NBPF15	Epithelial-M1	turquoise	0.0925015314473676	0.0646571402167029	0.0551305195375351	0.077821136705318	0.0269373261923778
SRGAP2B	SRGAP2B	Epithelial-M4	yellow	0.00559548619175129	-0.0016697252728181	-0.000681497154980565	-0.00301578492381648	0.0135975377583916
GPR89A	GPR89A	Epithelial-M1	turquoise	0.0731375453627655	0.0910614140698408	0.0452339998152628	0.0695523624204367	0.00621812492318621
PDZK1	PDZK1	Epithelial-M1	turquoise	0.0966994830651763	0.207926029007399	-0.000470817646429664	0.106914908331424	-0.0489354780261933
RNF115	RNF115	Epithelial-M3	blue	0.153630305256876	0.1547348477107	0.0981408185762221	0.190306215336763	-0.066869593520234
POLR3C	POLR3C	grey	grey	0.102392510952471	0.0829050563083058	0.0708061786304167	0.0956227859315582	-0.0245243129867818
PIAS3	PIAS3	grey	grey	0.110472550969429	0.102368299181802	0.0563813231728675	0.116981449029079	-0.037399454789889
ITGA10	ITGA10	Epithelial-M3	blue	0.0257317458974567	-0.0159208357081465	0.00646114356475737	0.0186658263772088	-0.0247793530855567
PEX11B	PEX11B	Epithelial-M3	blue	0.05930582605706	0.081480347252276	0.0112011779516474	0.0839322622744898	0.00743308367494531
RBM8A	RBM8A	Epithelial-M1	turquoise	0.231999493635159	0.314588653236671	0.166843217723804	0.238386467949286	-0.0379271925357949
POLR3GL	POLR3GL	grey	grey	0.131930601590834	0.154575225789323	0.0543931973193105	0.167242585292786	-0.0197699298110898
TXNIP	TXNIP	Epithelial-M3	blue	0.160163190057826	0.0654087693165517	0.127540862892813	0.151969764861505	0.000891768629447093
NOTCH2NLA	NOTCH2NLA	Epithelial-M2	brown	0.0796605505142505	0.0457634202503907	0.0916407645237329	0.0557186100028546	-0.0292525693174268
NBPF12	NBPF12	grey	grey	0.0742215930775851	0.0319521714362316	0.0441370055840958	0.0521884534795965	-0.00296440569379317
PRKAB2	PRKAB2	grey	grey	0.110928093992045	0.0982307398236866	0.0922523173897342	0.100950132643271	0.0144622626410939
FMO5	FMO5	Epithelial-M2	brown	0.118311835294054	0.101778090179791	0.222133224661868	0.0854239796837776	-0.018111440191013
BCL9	BCL9	Epithelial-M3	blue	0.108242652018592	0.0854491756200531	0.113806955603836	0.103542535498946	-0.0235617433950878
ACP6	ACP6	grey	grey	0.0774302053085041	0.0581408305621342	0.0246092156699005	0.0710556466936095	-0.0251316776655064
GPR89B	GPR89B	grey	grey	0.0553178913777774	0.0511169236443615	0.0398966456544017	0.0458106051219214	-0.0205791359578026
NBPF11	NBPF11	grey	grey	0.0502744760181084	0.0219033255446518	0.0369347157899241	0.027432808173682	-0.0124821770161294
LINC01138	LINC01138	Epithelial-M2	brown	0.086106735912801	0.0763301576946625	0.177578233324262	0.0544708125002887	0.00691680103696328
NBPF14	NBPF14	grey	grey	0.137673495716469	0.11126244908837	0.104623421948316	0.114792169848365	-0.041586665628254
PDE4DIP	PDE4DIP	grey	grey	0.164482666696329	0.144420874692688	0.0689570218877697	0.169920321055955	-0.0435199201684414
NBPF9	NBPF9	grey	grey	0.0634664047422251	0.0328739099976222	0.0459097506064415	0.0509726627293006	0.0201257764516862
LINC00869	LINC00869	Epithelial-M1	turquoise	0.0609733876487618	0.0393294415784939	0.117760717257692	0.0245530552558492	0.0151954993142392
BOLA1	BOLA1	grey	grey	0.090460499660763	0.138986475881665	0.0415952955575845	0.123581947988853	-0.0488630867961523
SF3B4	SF3B4	grey	grey	0.123899247284816	0.160036182500906	0.0742254759585907	0.152871245320194	-0.0596354408944167
OTUD7B	OTUD7B	Epithelial-M3	blue	0.183989024166097	0.132900486767811	0.131735022049723	0.180844731686924	-0.0650497234575063
VPS45	VPS45	grey	grey	0.102735976660143	0.0824561638796527	0.0468164390500469	0.101167059334241	-0.0235688586569851
PLEKHO1	PLEKHO1	grey	grey	0.0230887385310021	0.0136277815247739	0.0405192032809225	0.00918339078574441	0.0655593526322758
ANP32E	ANP32E	Epithelial-M3	blue	0.157755985949022	0.176615196117535	0.0856290129765252	0.207911782573463	-0.0383290716544384
APH1A	APH1A	Epithelial-M3	blue	0.193897012705632	0.25586632371634	0.0771240450451488	0.25558979721022	-0.0458987392750151
CIART	CIART	Epithelial-M1	turquoise	0.0807216672126105	0.141643444104774	0.0505890784355531	0.0941962424046318	-0.008663022929774
MRPS21	MRPS21	Epithelial-M1	turquoise	0.165011491176845	0.326727845590787	0.0692226731690353	0.216786174793114	-0.0385518272099726
PRPF3	PRPF3	Epithelial-M3	blue	0.105997423918839	0.0840033698844437	0.0531409115574104	0.132049223669356	-0.0612409174118471
RPRD2	RPRD2	Epithelial-M3	blue	0.185562646735183	0.174180641516215	0.0778475957811234	0.232310332037212	-0.0392988143223813
TARS2	TARS2	Epithelial-M3	blue	0.116219554842255	0.130466848945228	0.0296672675508651	0.160835717042722	-0.0593548247556628
ECM1	ECM1	Epithelial-M3	blue	0.128943202661277	0.144955525101761	-0.0410332882281914	0.202738679451628	-0.0605205652774764
MCL1	MCL1	Epithelial-M2	brown	0.276441940640935	0.188489104830128	0.356794340200586	0.212695397596144	-0.0393448662035965
ENSA	ENSA	Epithelial-M3	blue	0.2369650232594	0.329892700399234	0.0974501782591343	0.317026546384027	-0.0866081967980545
GOLPH3L	GOLPH3L	Epithelial-M3	blue	0.153485466886897	0.147269391189702	0.0968345774978122	0.173583175657528	-0.0672860345920278
CTSS	CTSS	grey	grey	0.0295006293773162	0.0044722562860486	-0.00956707302558847	0.018463987066889	0.0392303358778243
ARNT	ARNT	Epithelial-M3	blue	0.104299986056922	0.0809906958605401	0.0767437695779457	0.0970005189160097	-0.015354706636179
SETDB1	SETDB1	grey	grey	0.0695675289558424	0.0631206906186883	0.0359364276007307	0.0655087783897056	-0.0284826072268312
CERS2	CERS2	grey	grey	0.250147632550809	0.306461680606545	0.157178747599972	0.284091294174504	-0.0497479690085602
ANXA9	ANXA9	grey	grey	0.0897924163992247	0.175288690302324	0.0550982152783713	0.134464872769401	-0.0742157510175219
MINDY1	MINDY1	Epithelial-M1	turquoise	0.113940872121582	0.15056428064017	0.0371801054371472	0.126844119845883	-0.0433685116058821
PRUNE1	PRUNE1	Epithelial-M3	blue	0.138577454992944	0.13930888639972	0.0769783869048421	0.157079478614639	-0.0615411025460393
BNIPL	BNIPL	Epithelial-M3	blue	0.124839776079136	0.144999838927373	0.0033439918311189	0.188343343699285	-0.0496814863662462
C1orf56	C1orf56	Epithelial-M3	blue	0.0852201938249199	0.109831215498447	0.0141491241260876	0.133528100443219	-0.0294293425041459
CDC42SE1	CDC42SE1	Epithelial-M3	blue	0.194479104258134	0.221112229893441	0.0579577801281387	0.253208009691853	-0.0615880003723039
GABPB2	GABPB2	Epithelial-M3	blue	0.163962865118443	0.0972002647024369	0.0885427512556712	0.164470540213025	-0.0351186454687512
SCNM1	SCNM1	grey	grey	0.109581622123381	0.14103638841379	0.0312050000553142	0.119174118203671	-0.0472028900487515
VPS72	VPS72	Epithelial-M3	blue	0.132057525115664	0.143587726733582	0.0422347617437634	0.165194513767541	-0.0276159535927166
PIP5K1A	PIP5K1A	Epithelial-M3	blue	0.200043056411189	0.16030433605283	0.163425348250483	0.193364646485868	-0.0611506332233284
PSMD4	PSMD4	Epithelial-M3	blue	0.156718611880124	0.223286153866473	0.0194879057290196	0.231283710517701	-0.0632405663365207
ZNF687	ZNF687	grey	grey	0.081286299485337	0.0853223678744912	0.0435572792726438	0.101085706241383	-0.0228058555676638
PI4KB	PI4KB	Epithelial-M3	blue	0.146565982077901	0.135656277101079	0.0685003596225578	0.175582841321574	-0.0338689199398259
RFX5	RFX5	grey	grey	0.0631473541102712	0.0782179827401634	0.0137439710453467	0.0809087558851009	-0.0498762058780898
SELENBP1	SELENBP1	Epithelial-M1	turquoise	0.183949651797383	0.305711714687572	0.120206705437913	0.207660985249854	-0.0697983044615058
PSMB4	PSMB4	grey	grey	0.170385782982443	0.258967073304036	0.0402721120418112	0.236560356911709	-0.0648254320895957
POGZ	POGZ	Epithelial-M3	blue	0.17658620192406	0.123897880008614	0.0767271364430452	0.208169225990731	-0.0834912000618486
CGN	CGN	Epithelial-M1	turquoise	0.220470502513802	0.204492549256754	0.166603606067056	0.209741589220968	-0.06468284928547
TUFT1	TUFT1	Epithelial-M2	brown	0.144674258599439	0.11234692410128	0.170635134800533	0.113696779899868	-0.0336930284522348
SNX27	SNX27	Epithelial-M3	blue	0.174201399696862	0.157180174476881	0.0787002325231808	0.22022210281728	-0.0496937247975957
MRPL9	MRPL9	Epithelial-M3	blue	0.159506369839994	0.19929485318336	0.0573466740114361	0.222853456595173	-0.0500633807505496
OAZ3	OAZ3	Epithelial-M1	turquoise	0.0537220239982385	0.11408534208178	0.00724742589228517	0.0689683873343474	-0.0072558780590525
RORC	RORC	Epithelial-M3	blue	0.0687982011347818	0.0664630007868437	0.0182567765578465	0.0979386296976772	-0.0183854150653857
THEM4	THEM4	grey	grey	0.122467150545672	0.120756550450618	0.0693688733285573	0.138138249673855	-0.0511479780824511
S100A10	S100A10	Epithelial-M1	turquoise	0.116513217962688	0.236767675761187	0.113952538031394	0.0813902983159969	0.0479667956367369
S100A11	S100A11	Epithelial-M1	turquoise	0.19213476769164	0.439602454010338	0.149090663987708	0.235591491768629	-0.0649151869001878
S100A9	S100A9	grey	grey	0.00239059805788467	0.0106996596650304	0.0254466109164924	-0.0428845626331864	0.0298011721996577
S100A8	S100A8	grey	grey	0.0107737089176687	0.0169563234509957	0.00235185505115096	-0.00945930771881906	0.0371380725616119
S100A6	S100A6	Epithelial-M4	yellow	-0.00895063816498956	-0.0430647641133749	0.0961200839993139	-0.0879635352726591	0.162309982118582
S100A4	S100A4	Epithelial-M4	yellow	-0.0634186752609569	-0.0781234358164579	-0.0479009071215444	-0.109391187012245	0.223098481644885
S100A16	S100A16	Epithelial-M3	blue	0.143879480584836	0.263394215147926	-0.0446680154875292	0.243572448790347	-0.0589044746643395
S100A14	S100A14	Epithelial-M3	blue	0.176888061306298	0.318887861214393	-0.137394057547278	0.389167799333807	-0.150022200011178
S100A13	S100A13	Epithelial-M1	turquoise	0.1972383841133	0.364921658449113	-0.0353510552475449	0.32630788828812	-0.0873774144792949
S100A1	S100A1	Epithelial-M1	turquoise	0.115467558697695	0.228367861458516	0.0345085273595208	0.134283237325671	-0.0544396052101455
CHTOP	CHTOP	Epithelial-M3	blue	0.144855646817512	0.151724110513754	0.0618221269633131	0.168643740255859	-0.0443151636246284
SNAPIN	SNAPIN	grey	grey	0.114170229853613	0.185327543881216	0.00110897225963629	0.174078012264153	-0.0680147530830358
ILF2	ILF2	grey	grey	0.156890230650717	0.245866985512822	0.0525523533143148	0.214329813418883	-0.0489597058690352
NPR1	NPR1	grey	grey	0.0209053508908913	0.0198316977701191	0.0175952168593956	0.0199915076372879	0.0159101380137338
INTS3	INTS3	Epithelial-M3	blue	0.132148180190039	0.0963051991598328	0.0168469229773311	0.176019392838879	-0.0577266899663078
SLC27A3	SLC27A3	grey	grey	0.0515491577990073	0.0570521238440352	0.0178412649367429	0.0539152128996156	-0.0154656108448395
GATAD2B	GATAD2B	Epithelial-M3	blue	0.189650553854104	0.154209376304629	0.0904915599527069	0.2023442755137	-0.034268044293927
DENND4B	DENND4B	Epithelial-M3	blue	0.0729960040329636	0.0449929288967083	0.0212153078238906	0.0752129592967447	-0.00240190750971754
CRTC2	CRTC2	grey	grey	0.0659909747102459	0.0622331163316648	0.0211030181039412	0.078119910505132	-0.0212398994668964
SLC39A1	SLC39A1	grey	grey	0.0527158994439557	0.0443205919380162	0.0212359416559007	0.0525551357756253	-0.00396771311398811
CREB3L4	CREB3L4	Epithelial-M3	blue	0.134081903989618	0.165467423796579	0.075329030332063	0.172409193424571	-0.0616125488676815
JTB	JTB	Epithelial-M3	blue	0.23116507533203	0.333590573712935	0.0620587474068119	0.31509853603122	-0.0873561721643556
RAB13	RAB13	Epithelial-M3	blue	0.225024671339967	0.337366053948523	0.058964334319675	0.340010981615333	-0.0840112571363861
NUP210L	NUP210L	grey	grey	-0.0356475923389348	-0.0381711635894678	-0.0258664381808412	-0.0329737999817267	-0.0125710231392842
TPM3	TPM3	Epithelial-M3	blue	0.323086482155952	0.377700714385608	0.164068810463179	0.409182217603301	-0.118361393928571
C1orf43	C1orf43	Epithelial-M3	blue	0.239789458215009	0.348896374164387	0.0620364705906568	0.348533585555142	-0.0891547827924841
UBAP2L	UBAP2L	Epithelial-M3	blue	0.225321070648684	0.2112722748385	0.0983311707919985	0.2610187025215	-0.0585116972407797
HAX1	HAX1	grey	grey	0.186386897787984	0.263396605480445	0.0641578414976937	0.230853082093074	-0.07059041958311
IL6R	IL6R	Epithelial-M1	turquoise	0.0325184609921764	0.00195739683763986	0.0830162128297836	0.00162854056540607	0.0423413892468452
SHE	SHE	grey	grey	-0.00243278094035841	-0.0247073256658	0.000146975771806391	-0.0228700682345526	0.0643541790311373
UBE2Q1	UBE2Q1	Epithelial-M3	blue	0.213542184694323	0.210564833838856	0.0678415190186197	0.274349196454025	-0.0421040682214048
ADAR	ADAR	Epithelial-M3	blue	0.27494603325568	0.275483720651106	0.0922439170519276	0.339201192275569	-0.115480148443971
PMVK	PMVK	Epithelial-M3	blue	0.149483227609572	0.259553176040139	0.00278645232411255	0.259824194667238	-0.0614191217713313
PBXIP1	PBXIP1	Epithelial-M3	blue	0.197403988766205	0.187540267056466	0.102049175192058	0.224147403837224	-0.0274539525776279
PYGO2	PYGO2	Epithelial-M3	blue	0.123967506208563	0.138384163341685	0.0451545763686196	0.1570807928383	-0.0304676798093439
SHC1	SHC1	grey	grey	0.148665037915635	0.162082527819519	0.0583500421516727	0.170465289817218	-0.03390864827308
CKS1B	CKS1B	grey	grey	0.0998569715916567	0.177506194746353	0.0691015266168135	0.13190684368864	-0.0613798412174546
FLAD1	FLAD1	grey	grey	0.0926445805700932	0.120402241167367	0.0567184475897374	0.118318895044901	-0.0511220079362855
ZBTB7B	ZBTB7B	grey	grey	0.141477101306533	0.143080163226496	0.12911237056328	0.131396504883024	-0.0302793829360689
ADAM15	ADAM15	grey	grey	0.110995905534368	0.142553261828562	0.0776293951809729	0.121208396211839	-0.00698323964294432
EFNA4	EFNA4	grey	grey	0.0762609851572417	0.114414892035661	0.00591391816322346	0.105525729409939	-0.0406935541103092
EFNA3	EFNA3	grey	grey	0.0610576780512742	0.100126689269109	0.0239208175023102	0.0923632309289073	-0.0333660313059663
EFNA1	EFNA1	grey	grey	0.232452206978183	0.246785627671844	0.277990111445668	0.230617799934638	-0.0597771637122236
SLC50A1	SLC50A1	grey	grey	0.186995216424447	0.220668668974226	0.0693676891514451	0.226468463157913	-0.0684328430934596
DPM3	DPM3	Epithelial-M1	turquoise	0.174361542858774	0.309921179685634	0.0491982235579172	0.240411307318521	-0.0596811746212569
KRTCAP2	KRTCAP2	grey	grey	0.165299860116775	0.246469584889753	0.0338783586006338	0.221689965561613	-0.08542458735542
TRIM46	TRIM46	Epithelial-M3	blue	0.0594136117444104	0.0241271945193155	0.049168660245402	0.0559651930743269	-0.0410214128067834
MUC1	MUC1	Epithelial-M3	blue	0.294604540369994	0.323804629134344	0.11770997224742	0.397215889620171	-0.10497815669257
THBS3	THBS3	grey	grey	0.0519862511151279	0.0354535280649888	0.021959817065924	0.065913760681267	-0.0048524268081985
MTX1	MTX1	grey	grey	0.0578007588564246	0.08922513431273	0.0272726399705103	0.0708074517077503	-0.0098938040518251
SCAMP3	SCAMP3	Epithelial-M3	blue	0.156583592230258	0.16156096124656	0.0439744925465386	0.181770141557939	-0.0462798111617178
CLK2	CLK2	Epithelial-M3	blue	0.0930387886219841	0.0889402395589558	0.0151472494945967	0.124288734210429	-0.0333043434339317
FDPS	FDPS	Epithelial-M3	blue	0.14412990912069	0.188687562457546	-0.0222007917752326	0.238073458699233	-0.0684533747273268
RUSC1	RUSC1	Epithelial-M3	blue	0.10591652607813	0.11865181289251	0.0344810543960382	0.129436790891515	-0.0517456146119166
ASH1L	ASH1L	Epithelial-M3	blue	0.315322230028315	0.238382921077978	0.171857589991439	0.368530726586346	-0.114610784186109
ASH1L-AS1	ASH1L-AS1	Epithelial-M3	blue	0.110457535929476	0.105416265028605	0.0603451364985772	0.135616385376937	-0.0277639541279726
MSTO1	MSTO1	grey	grey	0.0659200015162134	0.0676586666702404	0.0208701005516921	0.0644907399022822	-0.0417153942541943
YY1AP1	YY1AP1	Epithelial-M3	blue	0.130420779185571	0.149821132023778	0.0717988350120231	0.152312497193958	-0.0338014129556659
DAP3	DAP3	Epithelial-M3	blue	0.169925074738977	0.186420083463479	0.0596323790543638	0.218641330052829	-0.0797466187270035
GON4L	GON4L	Epithelial-M3	blue	0.196378180498943	0.15909319176037	0.120153543665242	0.197682497263738	-0.0671150382869357
RIT1	RIT1	Epithelial-M3	blue	0.0849070496089863	0.103167150315199	0.0461587708806909	0.117819622669839	-0.0175040141518558
KHDC4	KHDC4	Epithelial-M3	blue	0.167294566103561	0.101799917015653	0.107051008320597	0.162029845350401	-0.0376966139163144
ARHGEF2	ARHGEF2	Epithelial-M3	blue	0.0829237137307832	0.0646489124626596	-0.0120292013512335	0.1081886918595	-0.0353004203412383
SSR2	SSR2	Epithelial-M3	blue	0.238922417413792	0.361227957006656	0.0602040619149213	0.373593686677449	-0.0950767191280564
UBQLN4	UBQLN4	Epithelial-M3	blue	0.115214727225373	0.112985206620089	0.00563492604698991	0.157301653238193	-0.0466222068140521
LAMTOR2	LAMTOR2	Epithelial-M1	turquoise	0.197316173777553	0.377236757219869	0.00625942950867427	0.288865590063471	-0.105630428920655
RAB25	RAB25	Epithelial-M1	turquoise	0.196439953096514	0.352693115707053	0.0574143051361821	0.271769581515048	-0.0870848625426153
MEX3A	MEX3A	grey	grey	0.115731879825351	0.115172827838069	0.0695148649514116	0.108782004061033	-0.0404796571211413
LMNA	LMNA	Epithelial-M2	brown	0.290881365396557	0.29870739656462	0.312771994014844	0.269985993549922	-0.0474800994988281
SEMA4A	SEMA4A	grey	grey	0.0844062782678054	0.0636573193311022	0.130711190909338	0.0498292599187042	-0.00419776581987124
SLC25A44	SLC25A44	grey	grey	0.0766073829746865	0.0531502911933629	0.0594423128966073	0.058308532575228	-0.0148073025408132
PMF1	PMF1	Epithelial-M1	turquoise	0.107288634932629	0.180531148516915	0.041236114331971	0.155079774792774	-0.0595659784578525
PAQR6	PAQR6	Epithelial-M1	turquoise	0.0942499608637555	0.116021196187013	0.0283038777895364	0.0914645446191259	-0.0132927794276202
SMG5	SMG5	Epithelial-M1	turquoise	0.112364274751629	0.128724314378088	0.0439867988986133	0.120716782809598	-0.0449190029567736
TMEM79	TMEM79	Epithelial-M1	turquoise	0.118106899684842	0.190855047237443	0.0480522979676443	0.125799913538664	-0.0279998845198363
GLMP	GLMP	grey	grey	0.100172952879522	0.11804545026845	0.0280050541016691	0.123340918130358	-0.0253281721039667
CCT3	CCT3	Epithelial-M3	blue	0.279817539598711	0.367706179934928	0.0666669267982758	0.377779295528744	-0.114933422298368
MEF2D	MEF2D	Epithelial-M3	blue	0.132572984951688	0.126745226854177	0.0751984853732391	0.164326284664887	-0.0339631336820708
NAXE	NAXE	grey	grey	0.177276010209374	0.321483455840541	0.0252630903972218	0.282075090111088	-0.113363193928795
GPATCH4	GPATCH4	Epithelial-M3	blue	0.198385563321324	0.209121905133639	0.0495637237366167	0.264111790047394	-0.0824048304360916
CRABP2	CRABP2	grey	grey	0.235509900949919	0.445691314297574	-0.00277888573927156	0.40900605321069	-0.130729347282825
ISG20L2	ISG20L2	Epithelial-M3	blue	0.166013431142103	0.165984621007484	0.094459770145155	0.238739284418439	-0.0984379883578692
MRPL24	MRPL24	Epithelial-M3	blue	0.106149373208801	0.199297555102982	-0.019427729281398	0.18396648102999	-0.0713679724062861
HDGF	HDGF	Epithelial-M3	blue	0.278553435842706	0.317889825089488	0.107559352288505	0.384624448785412	-0.0912768000670285
PRCC	PRCC	grey	grey	0.138231075291638	0.182323259041317	0.0471306882067791	0.180111307085723	-0.0603664249594836
ARHGEF11	ARHGEF11	Epithelial-M3	blue	0.0937247168999676	0.0642233260952261	0.0245670014558564	0.119334195827567	-0.0370474514552763
ETV3	ETV3	Epithelial-M3	blue	0.151091263805856	0.118946119184324	0.0691788976885985	0.169201422440249	-0.0175729033758352
IFI16	IFI16	Epithelial-M1	turquoise	0.0544777465277175	0.0505217056483152	0.00882037537900485	0.00540592526838499	0.0654423706518342
DUSP23	DUSP23	grey	grey	0.194184872092859	0.310234126090052	-0.0121499312826982	0.306286775701013	-0.0989667996205472
TAGLN2	TAGLN2	Epithelial-M3	blue	0.221746200866923	0.372925128089031	0.0725229815642492	0.340696500178412	-0.0729661483605227
IGSF9	IGSF9	Epithelial-M3	blue	0.0883170810174664	0.0640885007975453	0.0364245349471547	0.0902289274660032	-0.0405064898475644
PIGM	PIGM	Epithelial-M3	blue	0.147188315734882	0.129012830519995	0.0537784603906075	0.178542344544479	-0.0426852577600871
IGSF8	IGSF8	grey	grey	0.171699744029716	0.219112754980471	0.0559723012932123	0.21363439749552	-0.0249448371998932
PEA15	PEA15	Epithelial-M3	blue	0.16774757648737	0.180279979989738	0.075130772509041	0.232331363078567	-0.0848660513989055
DCAF8	DCAF8	Epithelial-M3	blue	0.09983932582005	0.0837083149027254	0.0170375701677411	0.128816043545396	-0.0156685282682758
PEX19	PEX19	Epithelial-M1	turquoise	0.121689440917481	0.163356387048962	0.0469003285567297	0.153550806953677	-0.049615617304916
COPA	COPA	Epithelial-M3	blue	0.247298361521047	0.252363906358394	0.107680497922667	0.290688616321658	-0.0598362280410552
NCSTN	NCSTN	grey	grey	0.145616836579416	0.141914526335505	0.0711902578397828	0.16208235352515	-0.0475273036342346
F11R	F11R	grey	grey	0.202172337687164	0.202502080374703	0.17189967946913	0.193670261775701	-0.0506682959752509
TSTD1	TSTD1	Epithelial-M1	turquoise	0.283993359032111	0.504774634907487	0.0739116405905391	0.44555349678862	-0.154402561817752
USF1	USF1	grey	grey	0.0896453381085743	0.10878536040288	0.0428684662453889	0.103239899940528	-0.0252955166452237
ARHGAP30	ARHGAP30	Epithelial-M2	brown	0.0762415344357585	0.0411295024239933	0.0909148248586107	0.0583533912904794	-0.0177855983526084
NECTIN4	NECTIN4	Epithelial-M3	blue	0.188606504956064	0.157695803834894	0.135073636012553	0.20808859452414	-0.0497043761433197
KLHDC9	KLHDC9	Epithelial-M3	blue	0.12185903919643	0.138929709355746	-0.00290422513065857	0.176317472976657	-0.0490424981524087
PFDN2	PFDN2	grey	grey	0.177027798465798	0.290507610316591	0.0480022088117132	0.269115943418154	-0.0691920557848951
NIT1	NIT1	grey	grey	0.0939939402673541	0.129637979782469	0.0260311189243342	0.124466650705672	-0.0273723019969759
DEDD	DEDD	grey	grey	0.0700227905779401	0.069596262571395	0.0298890045674352	0.0769186247275708	-0.0279402595169843
UFC1	UFC1	Epithelial-M3	blue	0.196012743738872	0.303517535234958	-0.00756991946150535	0.333904683822425	-0.100752150271531
USP21	USP21	grey	grey	0.0795438486515713	0.0744392728521426	0.0293695076281273	0.0864385746612492	-0.00688808801868065
PPOX	PPOX	Epithelial-M1	turquoise	0.077521284813784	0.086815018482944	0.0456339894167095	0.0686292776625746	-0.0072940519963822
B4GALT3	B4GALT3	grey	grey	0.140213244351643	0.169198077072171	0.0391931279404129	0.162241642492141	-0.0343934419588416
NDUFS2	NDUFS2	grey	grey	0.208228731767916	0.301715384063806	0.0576682218543397	0.292595913199589	-0.0829372328313461
SDHC	SDHC	Epithelial-M3	blue	0.195387866081216	0.273959651711183	0.0598531341896154	0.285661519372015	-0.08029248006355
HSPA6	HSPA6	Epithelial-M1	turquoise	0.0652188046330095	0.192293402127369	0.0300409768745648	0.0703971356464638	-0.024644933954129
DUSP12	DUSP12	grey	grey	0.0971120095782039	0.104951377944955	0.0493405767223204	0.100633869602377	-0.0191324393790203
ATF6	ATF6	Epithelial-M3	blue	0.23910599329358	0.231256339970783	0.126308431892897	0.284163733278241	-0.062021713319479
NOS1AP	NOS1AP	Epithelial-M1	turquoise	0.114979347463002	0.0920823153278987	0.0578499786673272	0.0990226895759016	-0.0174082221412853
UHMK1	UHMK1	Epithelial-M3	blue	0.259853832418281	0.275999454191129	0.0765021239815714	0.367023231856666	-0.127020874104685
UAP1	UAP1	Epithelial-M3	blue	0.121485881100945	0.124156948337617	0.0938154864033671	0.150493015990546	-0.0401777128907184
DDR2	DDR2	grey	grey	-0.0128362141715336	-0.028978714250586	-0.0163069358744532	-0.0398636850380086	0.0305420639372455
HSD17B7	HSD17B7	grey	grey	0.115071577153416	0.134281042228298	0.0343167516326822	0.150264738716044	-0.0450750069265833
PBX1	PBX1	Epithelial-M3	blue	0.299949647945598	0.253220885406479	0.179483757220417	0.369706137770151	-0.118959999131161
MGST3	MGST3	Epithelial-M1	turquoise	0.195955640747629	0.293420960010346	0.0861976596479787	0.233079964715769	-0.0540873199266396
ALDH9A1	ALDH9A1	Epithelial-M3	blue	0.192864790755908	0.249845525939392	0.102023943115095	0.266894610651858	-0.0594767107144263
TMCO1	TMCO1	Epithelial-M3	blue	0.322086231300804	0.419555435753996	0.163763385776502	0.419210221202925	-0.111062001159502
UCK2	UCK2	Epithelial-M3	blue	0.0839917712103611	0.073511020673114	0.0388732615934491	0.0921634385157342	0.00492761203505327
POGK	POGK	Epithelial-M3	blue	0.155651852232914	0.149065141410999	0.044195246029289	0.231833168142176	-0.0716603559158284
TADA1	TADA1	Epithelial-M3	blue	0.0576184975627401	0.081477364054973	0.0179627182820947	0.0881951967938335	-0.0359014360109006
POU2F1	POU2F1	Epithelial-M3	blue	0.13119915130114	0.104129129291445	0.0189842273214589	0.191832686039995	-0.0371000642649381
CREG1	CREG1	Epithelial-M3	blue	0.166646792636306	0.182286995955379	0.0407907689298075	0.240717236073489	-0.0685965542565952
MPZL1	MPZL1	Epithelial-M3	blue	0.196702871773383	0.220366901166647	0.0648318297892649	0.263525131095937	-0.0699335934502837
MPC2	MPC2	Epithelial-M1	turquoise	0.243293882239932	0.397323185925689	0.102058084255566	0.331975599208166	-0.114665318854889
DCAF6	DCAF6	Epithelial-M3	blue	0.208193889543456	0.190878176778597	0.0752543704367891	0.243918531353317	-0.0402289017117498
TIPRL	TIPRL	Epithelial-M3	blue	0.173110885439255	0.208411613114519	0.0458310395730596	0.212525084769592	-0.0767434965673609
SFT2D2	SFT2D2	Epithelial-M3	blue	0.123683751638295	0.0928990715965965	0.0574575024438226	0.149980624286319	-0.0288615072122887
ATP1B1	ATP1B1	Epithelial-M3	blue	0.329325973228863	0.34100495326126	0.291371591296034	0.386764403675272	-0.103997923756358
NME7	NME7	Epithelial-M3	blue	0.0630001159218954	0.0572034820356694	0.0628965188834502	0.0794426341428402	-0.0368353523867328
BLZF1	BLZF1	Epithelial-M3	blue	0.151657838577091	0.144886231574819	0.105741071893932	0.158273421015698	-0.0324389155537806
SLC19A2	SLC19A2	Epithelial-M2	brown	0.119277001003269	0.113430967238248	0.183031554219266	0.102834618885331	-0.0178274890256632
METTL18	METTL18	grey	grey	0.06814530884064	0.108294149565414	0.0510068199365131	0.0845858026838822	-0.0309449546582891
SCYL3	SCYL3	Epithelial-M3	blue	0.133310303006815	0.121639659936192	0.0564652210072427	0.151042781439053	-0.0363451985580132
KIFAP3	KIFAP3	grey	grey	0.155809326884873	0.162776504126268	0.0643853303546456	0.17493192688057	-0.0469464441434177
GORAB	GORAB	grey	grey	0.0843498976624792	0.0859292527945622	0.0428447513014326	0.0896124975843027	-0.027279860038501
FMO2	FMO2	grey	grey	-0.00694058462828525	-0.0268182003557931	-0.00534732496749057	-0.0209326580920987	0.0322843274317064
PRRC2C	PRRC2C	Epithelial-M3	blue	0.39326652656405	0.350711719079697	0.258037557344463	0.455850301838941	-0.118908011476159
VAMP4	VAMP4	Epithelial-M3	blue	0.102181355682829	0.099133773046644	0.0252245774173099	0.13555379366391	-0.0388734444220081
DNM3	DNM3	grey	grey	0.0466800308138083	0.0256149231170288	0.00674835155502927	0.0412976187491486	-0.00283473897672444
PIGC	PIGC	Epithelial-M3	blue	0.104136116104877	0.106502592950689	0.0118852877164856	0.141452997014782	-0.0366827055850508
SUCO	SUCO	Epithelial-M3	blue	0.286278066234238	0.285126795128879	0.133116107149888	0.346552113115583	-0.0995639597084391
PRDX6	PRDX6	grey	grey	0.15690185554061	0.251328830848075	-0.000219633453727781	0.223040711579725	-0.0722729167612342
KLHL20	KLHL20	grey	grey	0.0821397906332562	0.0715866603499787	0.0109702986817168	0.0903446154412191	-0.03221874047865
CENPL	CENPL	grey	grey	0.0731337329319555	0.0535590287281331	0.0214232557323627	0.0599599533673736	0.0101392851106629
DARS2	DARS2	Epithelial-M3	blue	0.0735090070644828	0.0684691685394612	0.031574476931389	0.0834762202195313	-0.01435799017896
GAS5	GAS5	Epithelial-M3	blue	0.138749821571903	0.186931263610635	-0.0251451658180309	0.291118590183557	-0.131832340288613
ZBTB37	ZBTB37	Epithelial-M3	blue	0.195921426843589	0.146473305824712	0.125434351424277	0.194048758266413	-0.0637960881064366
RC3H1	RC3H1	Epithelial-M3	blue	0.197127629967248	0.130783538654291	0.146208395433269	0.188018942213687	-0.0870791013721122
RABGAP1L	RABGAP1L	Epithelial-M3	blue	0.151656651912689	0.141215499641523	0.0194579731462202	0.215059777464203	-0.0644389536366875
CACYBP	CACYBP	Epithelial-M1	turquoise	0.187950220928941	0.263460390080281	0.0683334470486116	0.227378236629484	-0.077023998316291
MRPS14	MRPS14	Epithelial-M3	blue	0.133432227350402	0.228596007283422	0.0221073205380052	0.215023590172993	-0.0682587483611714
KIAA0040	KIAA0040	Epithelial-M3	blue	0.202844663278736	0.223714945674142	0.0684466346429773	0.265387562680412	-0.0949237203853983
COP1	COP1	Epithelial-M3	blue	0.106111913612582	0.101034315442677	0.0374702200443132	0.124609607773355	-0.041285468119271
RASAL2	RASAL2	grey	grey	0.112042626381373	0.0602211773931238	0.124010349612332	0.0566729991659918	0.0332088468257492
RALGPS2	RALGPS2	Epithelial-M1	turquoise	0.280402942416043	0.258866233063381	0.258250806899107	0.210844744487066	-0.0525299947625332
FAM20B	FAM20B	Epithelial-M3	blue	0.173722799075318	0.144253038309848	0.0623531286166698	0.228269777429212	-0.0866356081602725
TOR3A	TOR3A	Epithelial-M3	blue	0.119732367896861	0.157756415607054	0.0268839177362912	0.165946832727914	-0.0666176048052565
ABL2	ABL2	Epithelial-M3	blue	0.117541502050701	0.0820278476343219	0.0542727819485288	0.125603194546729	-0.0332187398317903
SOAT1	SOAT1	Epithelial-M3	blue	0.0839387582571611	0.0792749351047971	0.0104952901655511	0.127194190839803	-0.0517906925512296
TOR1AIP2	TOR1AIP2	Epithelial-M3	blue	0.248267178098598	0.223060650451421	0.125053466255529	0.287898708022085	-0.079063506683409
TOR1AIP1	TOR1AIP1	Epithelial-M3	blue	0.184090007066178	0.163331573982381	0.099088799797667	0.221448372477884	-0.0447385532426368
CEP350	CEP350	Epithelial-M3	blue	0.286316593403796	0.225527192946745	0.125558225773658	0.335386298993122	-0.0849587863327092
QSOX1	QSOX1	Epithelial-M2	brown	0.214244238142704	0.178916304998308	0.234289647943452	0.155789633648293	-0.0375351693007319
ACBD6	ACBD6	Epithelial-M3	blue	0.121321863786403	0.106366836035811	0.0472726915662647	0.140608209952887	-0.0537203804324119
XPR1	XPR1	Epithelial-M3	blue	0.123346644467188	0.118011286402085	0.0158745274860658	0.171320427875408	-0.0453218154584837
STX6	STX6	Epithelial-M3	blue	0.16043940622093	0.14107798894691	0.0602557677693899	0.182865673688194	-0.0288789970201239
MR1	MR1	Epithelial-M3	blue	0.165287843483401	0.129363226176055	0.0393325068963981	0.188452150077072	-0.0443045869786389
IER5	IER5	Epithelial-M1	turquoise	0.229578801523329	0.286508449174548	0.186550871794952	0.244188517610268	-0.052113277340173
GLUL	GLUL	Epithelial-M1	turquoise	0.311486840883834	0.380211237415914	0.183768749874797	0.341719310936424	-0.114006277671533
RNASEL	RNASEL	grey	grey	0.0983892882043432	0.0892243739007993	0.0539289233355041	0.114740750670563	-0.0410589483243964
RGS16	RGS16	grey	grey	0.16429778293215	0.132914287078285	0.0565328867990912	0.15395930512825	-0.0273790178054408
NPL	NPL	grey	grey	0.0100574785350076	-0.00079628949751849	-0.0065330424960681	0.0126154940691825	0.00329247473701484
DHX9	DHX9	grey	grey	0.224399179471003	0.230758075273663	0.0949529800351787	0.253270900766798	-0.0735097131669345
LAMC1	LAMC1	Epithelial-M4	yellow	-0.023437314182809	-0.0597932548332943	-0.0168299609710794	-0.0609412415105842	0.234608189946718
LAMC2	LAMC2	grey	grey	0.0284652386455347	-0.00380767768660109	0.0450305788300255	-0.000527847902962939	0.0752559617345821
SMG7	SMG7	Epithelial-M3	blue	0.13587592470747	0.127431164245333	0.0605847887225123	0.161845310185178	-0.0274629067545856
ARPC5	ARPC5	Epithelial-M3	blue	0.221518056319061	0.287726424056099	0.0523888121336484	0.306067864074852	-0.0712085296240385
RGL1	RGL1	Epithelial-M4	yellow	-0.00378625574775002	-0.0168154384591573	0.0272931673227093	-0.0231419858081001	0.0675375690756303
TSEN15	TSEN15	Epithelial-M1	turquoise	0.0954843988437781	0.132963943582636	0.0243495411049525	0.112384403353997	-0.0160111572919311
C1orf21	C1orf21	Epithelial-M3	blue	0.241674481691408	0.268577898293939	0.210291670639793	0.280963850677229	-0.0972512817911413
EDEM3	EDEM3	Epithelial-M3	blue	0.192873397388257	0.152628966950052	0.117454240181535	0.2167828291687	-0.0627350651316722
RNF2	RNF2	Epithelial-M3	blue	0.11488427857007	0.127086895061748	0.0446334246285552	0.153577157292355	-0.0520268477918067
TRMT1L	TRMT1L	Epithelial-M3	blue	0.121660179399578	0.114161075329704	0.027413533341886	0.155103128249117	-0.0576234546287551
SWT1	SWT1	grey	grey	0.0763122751885336	0.059604076876849	0.0203438367189656	0.0933893434164461	-0.021728460134621
IVNS1ABP	IVNS1ABP	Epithelial-M3	blue	0.0881236886833171	0.0468373271689213	0.0773655173056001	0.0974545828245422	0.00686264695836509
TPR	TPR	Epithelial-M3	blue	0.304333730387271	0.264985187863972	0.143055774560172	0.378947166494176	-0.111327851002616
ODR4	ODR4	Epithelial-M3	blue	0.210422185684196	0.195962155365797	0.0780510985587112	0.257135437919805	-0.0766819060932831
PTGS2	PTGS2	grey	grey	-0.0224947333097898	-0.0161824404374603	-0.0179014737718241	-0.0186077262972295	0.0487907903205781
PLA2G4A	PLA2G4A	grey	grey	-0.0252266203143881	-0.038581568910781	-0.0333001031917095	-0.0520457445256494	-0.0214543642119392
RGS2	RGS2	Epithelial-M4	yellow	-0.0554279757969267	-0.0675910000465656	-0.0374501022743306	-0.089469953911511	0.0691200236209976
UCHL5	UCHL5	Epithelial-M3	blue	0.1264329796509	0.124400864736912	0.0320046042032668	0.157298904231239	-0.0531743413560279
RO60	RO60	Epithelial-M3	blue	0.269863457603289	0.258298719577111	0.0844719808493146	0.335478822881879	-0.0641029401745669
GLRX2	GLRX2	grey	grey	0.11758862214302	0.162777053536844	0.0351349136451781	0.151200148873853	-0.0352209292682301
CDC73	CDC73	Epithelial-M3	blue	0.235033031085204	0.221535542674633	0.102943037846915	0.281913846153642	-0.0792169629721174
CFH	CFH	Epithelial-M4	yellow	-0.0799141435742303	-0.062174353192472	-0.070795765471375	-0.0844443052009328	0.211644845882513
ZBTB41	ZBTB41	Epithelial-M3	blue	0.21698801506699	0.197729611594411	0.0455191037705269	0.297018834162945	-0.0816740619963716
DENND1B	DENND1B	Epithelial-M3	blue	0.165497192080678	0.103708247616384	0.165987856169018	0.168989928325383	-0.061605923791025
C1orf53	C1orf53	Epithelial-M1	turquoise	0.0662869415853949	0.106903334131525	0.0344281775463955	0.0784482620177527	-0.0442012265041274
NEK7	NEK7	Epithelial-M3	blue	0.147439964166312	0.116625417961726	0.060539206945007	0.153038532665584	-0.0149967280699459
MIR181A1HG	MIR181A1HG	grey	grey	0.0508805100321745	0.00977927066278186	0.0145523643491772	0.0174777916560762	0.0357442785354684
ZNF281	ZNF281	Epithelial-M1	turquoise	0.165474704915906	0.158367666231252	0.112999560680103	0.150267689685271	-0.0157114035143341
DDX59	DDX59	Epithelial-M3	blue	0.130371964400419	0.120550880837503	0.0511151008364055	0.15794330805316	-0.0224067583335954
CAMSAP2	CAMSAP2	Epithelial-M3	blue	0.19263493386745	0.148326940374856	0.0924089919404525	0.178522756029071	-0.0399412886068737
TMEM9	TMEM9	Epithelial-M1	turquoise	0.154192559839972	0.223379652528616	0.0230995162757522	0.195685381560926	-0.0607988035607482
LAD1	LAD1	Epithelial-M3	blue	0.0622668630019933	0.062204369832901	0.0604837718651441	0.0589105860430799	-0.0502511171072923
PHLDA3	PHLDA3	Epithelial-M3	blue	0.083263261453302	0.118930232394006	0.0576628204630544	0.121965924149023	-0.0315705708613504
CSRP1	CSRP1	grey	grey	0.138053115635316	0.155757114958857	0.0823834620830284	0.161478934678504	-0.049322761143655
NAV1	NAV1	Epithelial-M3	blue	0.0952121238069968	0.068054347124966	-0.044494721701047	0.13955424467476	-0.0206887163281207
IPO9	IPO9	Epithelial-M3	blue	0.136714381462223	0.115323800045392	0.0249526704447759	0.155976185418966	-0.0515127889167967
SHISA4	SHISA4	Epithelial-M1	turquoise	0.0483365133575547	0.107426434541277	-0.00768548689580906	0.0864684483615364	-0.0181473993921928
TIMM17A	TIMM17A	grey	grey	0.156706142829677	0.219653835743605	0.0470997024354543	0.192780124346956	-0.0650993036219654
RNPEP	RNPEP	Epithelial-M3	blue	0.128090059602306	0.143559387261494	0.0291755232149849	0.146121452620675	-0.0550123912553611
ELF3-AS1	ELF3-AS1	Epithelial-M3	blue	0.132567455672363	0.0745366208733342	0.179498303359537	0.0867397140920516	-0.00959194680752533
ELF3	ELF3	Epithelial-M2	brown	0.276082152146587	0.230787310194389	0.368009545217015	0.229300566261456	-0.108622039582607
ARL8A	ARL8A	Epithelial-M3	blue	0.161201438860746	0.169951527963605	0.0831160287894067	0.188536755307069	-0.0245964723656515
PPP1R12B	PPP1R12B	Epithelial-M3	blue	0.10253155975618	0.0266966269063577	0.0963694692367206	0.0835575083745786	-0.0253880890096195
KDM5B	KDM5B	Epithelial-M3	blue	0.276877752330472	0.227088167169039	0.180101906178008	0.284514510547505	-0.0823752050170151
RABIF	RABIF	Epithelial-M3	blue	0.0685642070811771	0.113977441131774	0.00058764628677064	0.106675798300086	-0.0397699284144738
KLHL12	KLHL12	grey	grey	0.101466824234237	0.0979619044758205	0.0464749568793219	0.111717457204114	-0.0322816488148413
ADIPOR1	ADIPOR1	Epithelial-M3	blue	0.190630087090946	0.236112517239998	0.0743030041057377	0.2546437170401	-0.049932180603621
CYB5R1	CYB5R1	Epithelial-M3	blue	0.181462119879933	0.232634922474644	0.0499958558959524	0.27186510535109	-0.0585288547182805
TMEM183A	TMEM183A	grey	grey	0.143722051161952	0.192150211610223	0.0544038347253809	0.18904190810387	-0.0517439721836124
CHI3L1	CHI3L1	grey	grey	-0.047076918051174	-0.0466135315961297	-0.0123775531908117	-0.0526753835914952	0.00172388218530912
BTG2	BTG2	Epithelial-M3	blue	0.305942867069008	0.282819360387063	0.274816640375102	0.369247908963632	-0.137893086632269
ATP2B4	ATP2B4	Epithelial-M3	blue	0.132075324461801	0.107016123192056	0.0414463276022083	0.164215167163578	0.00401598338576561
SNRPE	SNRPE	grey	grey	0.18728181076847	0.307935219001541	0.0213286150118052	0.268756846951085	-0.0907336546363868
SOX13	SOX13	grey	grey	0.0614656715202367	0.0525198740431538	0.0306222486194596	0.0650167059509341	0.0133567831185947
ETNK2	ETNK2	Epithelial-M1	turquoise	0.0977200176320011	0.128808597941906	0.0135988039330161	0.10499318260204	-0.0386941702183077
GOLT1A	GOLT1A	Epithelial-M1	turquoise	0.0379047229594266	0.0665139632588521	-0.00775531303731448	0.0568839942688737	-0.00356649992882102
PLEKHA6	PLEKHA6	Epithelial-M3	blue	0.133717276471554	0.112599194742443	0.070143469790652	0.150393392321029	-0.0217717646411252
PPP1R15B	PPP1R15B	Epithelial-M3	blue	0.19609007784127	0.162850400914839	0.165387868204575	0.215274271290508	-0.0836235781972906
PIK3C2B	PIK3C2B	Epithelial-M1	turquoise	0.0736604194616725	0.071202170675202	0.0663859507069157	0.0659131734386127	-0.00100885954582108
MDM4	MDM4	Epithelial-M3	blue	0.179135689089282	0.121241379014648	0.112135648313022	0.203225191800389	-0.056903537035206
RBBP5	RBBP5	Epithelial-M3	blue	0.128636500111218	0.110008920188589	0.0395892600690103	0.151582446300817	-0.028003590570687
DSTYK	DSTYK	Epithelial-M3	blue	0.153047220192441	0.135257267364306	0.0527624129113209	0.184230841534383	-0.0148306435256605
NUAK2	NUAK2	grey	grey	0.0430552477009264	0.0633101181524424	0.0129126158980492	0.0793805924835752	-0.0440878656704652
CDK18	CDK18	Epithelial-M3	blue	0.0970033205411128	0.0868018792658687	0.00298202035511251	0.122583867131231	-0.047303596829936
ELK4	ELK4	Epithelial-M3	blue	0.145018619030052	0.107900669016387	0.0943217588535133	0.164500456053223	-0.0420817357774957
NUCKS1	NUCKS1	Epithelial-M3	blue	0.325932056790459	0.424607047690385	0.0808141225908633	0.525885441568624	-0.129262841115294
RAB29	RAB29	Epithelial-M3	blue	0.157503875357371	0.153014719716868	0.0439407212828119	0.207506990211101	-0.0462704632145292
SLC41A1	SLC41A1	Epithelial-M3	blue	0.0828401177183423	0.0347648876127888	0.017701847083202	0.076853128566903	-0.00410637617056542
CTSE	CTSE	grey	grey	0.0119325652561101	0.0100415961475907	-0.00127949837436496	0.0121612767838378	0.0126221673265477
SRGAP2	SRGAP2	grey	grey	0.0797282865816064	0.0384761186885327	0.08329771311132	0.0505224256059929	0.0263060337629664
RASSF5	RASSF5	Epithelial-M2	brown	0.0900793689983624	0.0515380037025266	0.13633463251441	0.0413942305081256	-0.00782981872744191
EIF2D	EIF2D	Epithelial-M3	blue	0.138689919386371	0.134798367550008	0.0572342380944861	0.174041732174912	-0.0355222674008599
DYRK3	DYRK3	grey	grey	0.139901070522744	0.119103905227716	0.114889964824555	0.112240519555354	-0.0388362202630249
MAPKAPK2	MAPKAPK2	Epithelial-M1	turquoise	0.214182645516181	0.25036976661497	0.147699900896184	0.227878603162484	-0.0821023378624005
PIGR	PIGR	Epithelial-M3	blue	0.14343903976368	0.130156669827343	-0.092458530936862	0.297393722422866	-0.0996136597295949
C1orf116	C1orf116	Epithelial-M2	brown	0.0587999504552191	0.0409400363066257	0.125802429308647	0.0186635042230198	0.0107524058276138
PFKFB2	PFKFB2	Epithelial-M3	blue	0.0888656793151882	0.0365225593262601	0.0517974228726628	0.0724850448587433	-0.0256250616866648
YOD1	YOD1	Epithelial-M3	blue	0.0991755347222619	0.0757952403456328	0.047688828612229	0.0969882883820964	-0.06001612205998
C4BPA	C4BPA	grey	grey	0.0306635583004746	0.0188251160804619	0.0125148355701875	0.0311774928967812	0.00769472285823944
CD55	CD55	Epithelial-M3	blue	0.13788226061765	0.0616662521443777	0.101806590917128	0.168224705355503	-0.0772253338481975
CD46	CD46	Epithelial-M3	blue	0.283209083591037	0.230310878037764	0.110158578270923	0.382996456072512	-0.153567165186025
MIR29B2CHG	MIR29B2CHG	Epithelial-M2	brown	0.21384025133021	0.137694728381026	0.233058173582618	0.186750094418536	-0.0754243801430333
PLXNA2	PLXNA2	grey	grey	0.034942354758154	0.0224765797748658	0.0152663124985375	0.0278754484508088	0.0121871770336547
MIR205HG	MIR205HG	Epithelial-M3	blue	0.125287532472952	0.0702386712186444	0.0122476064305134	0.179626397244746	-0.0858564336681226
LAMB3	LAMB3	grey	grey	0.0284706163539145	0.0105185987239038	0.021862166743637	0.00514023804517524	0.0141153745669518
IRF6	IRF6	Epithelial-M2	brown	0.199316429679723	0.179439117627536	0.210047474104041	0.19384578207813	-0.0681353288859499
UTP25	UTP25	Epithelial-M3	blue	0.102411468955654	0.0935153079598149	0.012424574756782	0.134115979440397	-0.0317467301426607
SERTAD4-AS1	SERTAD4-AS1	grey	grey	0.0619698832603556	0.0741139121942303	0.0444011612697439	0.0620790601511296	-0.0260647540497533
SERTAD4	SERTAD4	grey	grey	0.153916998372083	0.145562187932447	0.139886535425271	0.160945406707414	-0.0334710672022943
HHAT	HHAT	grey	grey	0.119214653145878	0.0831818183452833	0.0887796752621945	0.111563126885644	-0.0163975516880962
RCOR3	RCOR3	Epithelial-M3	blue	0.205544012832855	0.176268941677767	0.100546626909952	0.232566387167403	-0.0688830084208969
TRAF5	TRAF5	Epithelial-M3	blue	0.143282522219379	0.0688465916241051	0.112034449664865	0.131342754440076	-0.0528988834965016
LINC00467	LINC00467	Epithelial-M1	turquoise	0.137168531362314	0.184445957281426	0.0766748409252952	0.166605777587048	-0.0675249901306504
SLC30A1	SLC30A1	Epithelial-M1	turquoise	0.140351659302319	0.150391414774407	0.0869786825479247	0.139123772572753	-0.0285861604605069
LPGAT1	LPGAT1	Epithelial-M3	blue	0.242430609485368	0.21888387841293	0.0780027567588347	0.288131377682014	-0.0661933082215128
INTS7	INTS7	grey	grey	0.135935970277543	0.101879488772661	0.0694144015000182	0.123884454332206	-0.0114693931748557
PPP2R5A	PPP2R5A	Epithelial-M3	blue	0.213415625014367	0.230408482413329	0.0346979795282142	0.307853327800034	-0.0895757040797879
NENF	NENF	Epithelial-M3	blue	0.220771184308352	0.370802285415665	-0.0180595951873091	0.361613998492443	-0.107178841957038
ATF3	ATF3	Epithelial-M1	turquoise	0.238495777521224	0.218227635883582	0.441963161859532	0.142434690944119	-0.0254511738421097
NSL1	NSL1	Epithelial-M3	blue	0.158935222326916	0.160901775120406	0.0505086888171649	0.196370007636205	-0.0496440910885174
TATDN3	TATDN3	Epithelial-M3	blue	0.0988577339858588	0.0951900436625951	0.0219971451930056	0.114299794514557	-0.00762509974122964
FLVCR1	FLVCR1	Epithelial-M3	blue	0.111828596732222	0.0884418097716422	0.0110405605975147	0.145370399782569	-0.0602985573508292
ANGEL2	ANGEL2	Epithelial-M3	blue	0.127628538923497	0.106346049626278	0.0264003983448075	0.170252810467517	-0.0366978357534605
SMYD2	SMYD2	grey	grey	0.0688729886499037	0.0765011686952582	0.0706694095423021	0.0613868833701534	-0.0139363951662341
PTPN14	PTPN14	Epithelial-M3	blue	0.078382388599571	0.0538622101705019	0.118151725023961	0.0855227604229569	-0.0400980084725116
KCTD3	KCTD3	Epithelial-M3	blue	0.242347959077759	0.200074763682937	0.12606431196899	0.302015579562195	-0.0874531980339004
ESRRG	ESRRG	Epithelial-M2	brown	0.111361932527593	0.0852277103783239	0.1552102128499	0.0659520513626475	-0.012702103901456
GPATCH2	GPATCH2	grey	grey	0.204015340404459	0.182958395180854	0.128421762106555	0.210342864625519	-0.0776444801429042
SPATA17	SPATA17	grey	grey	0.0591837792194378	0.057318167157091	0.0112197399707753	0.0505442524055527	-0.0280519082414085
RRP15	RRP15	grey	grey	0.121467912756523	0.140145476983108	0.0307364757432249	0.156937915124954	-0.0550179968290875
TGFB2	TGFB2	Epithelial-M2	brown	0.0405871763866646	-0.00754180192247611	0.181946764643017	-0.0283014900421747	0.0465412104517398
LYPLAL1	LYPLAL1	grey	grey	0.111405435462061	0.138008212147846	0.0467540621183686	0.138165909901187	-0.0324223653068841
BPNT1	BPNT1	Epithelial-M1	turquoise	0.115941283873616	0.148685822873868	0.0153038521403715	0.155961892878969	-0.0386658258618078
IARS2	IARS2	Epithelial-M3	blue	0.266032075496722	0.282444815450658	0.0665100711869018	0.342526830120345	-0.0818444860983562
RAB3GAP2	RAB3GAP2	Epithelial-M3	blue	0.185031779548198	0.147687460095453	0.0957032477347477	0.198703801453694	-0.0341213209234925
C1orf115	C1orf115	Epithelial-M3	blue	0.119534769296188	0.104742669110276	0.0850423061896533	0.121495884057206	0.0200097716364455
DUSP10	DUSP10	grey	grey	0.152670923387542	0.122015245894104	0.0835832087472487	0.139579762671129	-0.0401016872459394
MIA3	MIA3	Epithelial-M3	blue	0.293138659818436	0.257822371384945	0.178472314686953	0.327348050374964	-0.0726006005098122
AIDA	AIDA	Epithelial-M3	blue	0.170463665195465	0.165618378606022	0.0557447351425081	0.206175388084655	-0.043639038190151
BROX	BROX	Epithelial-M3	blue	0.155414231900021	0.142339648922848	0.0427043384447698	0.195282448359278	-0.027980986708355
DISP1	DISP1	grey	grey	0.00238695102201766	-0.00562045030401511	-0.0211704186132946	0.0159616366894034	-0.0243075231670544
TLR5	TLR5	Epithelial-M3	blue	0.135151483810874	0.130901434932783	0.014443263761562	0.195841176806765	-0.0346179652209874
SUSD4	SUSD4	Epithelial-M1	turquoise	0.086186081937898	0.159362209633531	-0.0182210492214607	0.138966499319995	-0.0194670217402395
CAPN8	CAPN8	Epithelial-M3	blue	0.111513599787779	0.0405651642530706	-0.012960283408418	0.186158077948759	-0.115322084531713
CAPN2	CAPN2	Epithelial-M3	blue	0.180692141817832	0.16408824276727	0.113439215912433	0.196314164133288	-0.027550234837378
TP53BP2	TP53BP2	Epithelial-M3	blue	0.148132225347274	0.117268394006014	0.123092861218423	0.164470871103144	-0.0286138731547565
FBXO28	FBXO28	Epithelial-M3	blue	0.144690958263328	0.137050483161715	0.0325669171872746	0.183775584995703	-0.0374082761373153
DEGS1	DEGS1	Epithelial-M3	blue	0.163151990202435	0.208907354991095	0.0676788024986204	0.244102631105154	-0.0608432347408136
NVL	NVL	Epithelial-M3	blue	0.107390252792597	0.0883693073289522	-0.00226068616743396	0.154040215811333	-0.0500638602170109
CNIH4	CNIH4	Epithelial-M3	blue	0.156704472993508	0.222942933288141	0.0320866843658987	0.243818253030708	-0.0903221168252388
WDR26	WDR26	Epithelial-M3	blue	0.159840248040436	0.127329919699814	0.0421945726662386	0.186861387111225	-0.0359649028444658
CNIH3	CNIH3	Epithelial-M3	blue	0.064415606678693	0.0795611572264986	0.00373052800319613	0.0919688312254395	-0.0312355196692808
DNAH14	DNAH14	Epithelial-M3	blue	0.171842689617042	0.112532290929666	0.0391589324543309	0.203916672683913	-0.0362642048392531
LBR	LBR	Epithelial-M3	blue	0.0705785215488337	0.0520167871994576	0.00685728705947681	0.111027364445025	-0.0199532513541124
ENAH	ENAH	Epithelial-M3	blue	0.293878944961972	0.272954526918647	0.120400812149542	0.401466357724837	-0.105477785836879
SRP9	SRP9	Epithelial-M3	blue	0.305631107038791	0.423130052252685	0.115954836780224	0.438965273908846	-0.14993785825023
EPHX1	EPHX1	Epithelial-M1	turquoise	0.149818857364318	0.275750557354035	0.0520336564754988	0.205173740790005	-0.0702227579697669
TMEM63A	TMEM63A	Epithelial-M3	blue	0.175097502170426	0.0841828179923063	0.045771905542467	0.211959678058698	-0.0568315728755485
PYCR2	PYCR2	Epithelial-M3	blue	0.119433550625267	0.154195287828942	-0.0130514163710866	0.195444021391435	-0.0446616842252891
SDE2	SDE2	Epithelial-M3	blue	0.176205265877573	0.153713163414772	0.108728720312632	0.182924787780609	-0.0682975050072751
ACBD3	ACBD3	grey	grey	0.280819967575584	0.326688729486643	0.109836716056871	0.341129277391222	-0.0947598978923107
PARP1	PARP1	Epithelial-M3	blue	0.297774427813287	0.33250973029413	0.155018378631383	0.359965662681431	-0.10464896920838
ITPKB	ITPKB	grey	grey	0.0608411982691807	0.0703570428590529	0.06579793658478	0.061932672093201	-0.021768949252772
PSEN2	PSEN2	grey	grey	0.104218095284734	0.10568310672701	0.0297050656960395	0.126216982251069	-0.0489954663665126
COQ8A	COQ8A	Epithelial-M3	blue	0.136033593883976	0.103800742202155	0.0859517847417866	0.126388294356244	-0.0298022076988931
CDC42BPA	CDC42BPA	Epithelial-M3	blue	0.13349736060888	0.068574012369187	-0.0259942347534852	0.192720850125257	-0.0344814701346473
ZNF678	ZNF678	Epithelial-M3	blue	0.113445298606024	0.0819568310908249	0.0154745988348485	0.144155848195735	-0.0517664979570552
SNAP47	SNAP47	Epithelial-M3	blue	0.106282063230896	0.100802041556995	-0.012116871528096	0.144269333081907	-0.0752242138143375
JMJD4	JMJD4	grey	grey	0.100998546444866	0.129434662006141	0.0155696408704941	0.120662550259971	-0.0517805041275159
ARF1	ARF1	grey	grey	0.319117650163352	0.438971936341981	0.0934102261915033	0.442224902076948	-0.125925244525
C1orf35	C1orf35	grey	grey	0.122846040695137	0.156203960144061	0.00648283720457772	0.176821005491312	-0.0626572741471265
MRPL55	MRPL55	Epithelial-M1	turquoise	0.152491729009657	0.246797808276027	0.0580552828820009	0.194489111748556	-0.0565979666967136
GUK1	GUK1	Epithelial-M3	blue	0.24458488979633	0.407113338257792	0.0306610494497795	0.378541989523908	-0.10850407143185
IBA57	IBA57	Epithelial-M3	blue	0.0656013269990396	0.0416769664111853	0.0473765955252227	0.0667334130117296	-0.0419349247365652
OBSCN	OBSCN	grey	grey	0.051129209106474	0.0347921294271798	0.0142263581686881	0.0600676514500224	-0.0285592129584798
TRIM11	TRIM11	grey	grey	0.114191329266335	0.104440479175404	0.0362876743297801	0.117951339969716	-0.0464771540083884
RNF187	RNF187	grey	grey	0.177372557329618	0.262039481861638	0.036054998099858	0.250283916694233	-0.061945189076447
RHOU	RHOU	Epithelial-M1	turquoise	0.118464797819304	0.119237853076614	0.197145567461155	0.0808416682459037	-0.0023774729905683
RAB4A	RAB4A	Epithelial-M3	blue	0.191773662118666	0.234861338370848	0.030808942971097	0.301323099562193	-0.099299572017009
CCSAP	CCSAP	Epithelial-M3	blue	0.111121975736319	0.093091114950124	0.0327514759387616	0.144072429594755	-0.0416272922604273
NUP133	NUP133	Epithelial-M3	blue	0.14768456953339	0.137552252628976	0.0598251888295714	0.155666420037918	-0.0381697436426157
ABCB10	ABCB10	Epithelial-M3	blue	0.0718044658001282	0.05700121737142	0.0305267774227043	0.0738697276626966	0.00476704077710302
TAF5L	TAF5L	Epithelial-M3	blue	0.0710684978963309	0.0437213519919452	0.021234889760853	0.0765321863315284	-0.018088353250296
GALNT2	GALNT2	Epithelial-M1	turquoise	0.13387341929838	0.128469871331498	0.0904106288067838	0.11658585798391	-0.0362154292320654
COG2	COG2	Epithelial-M3	blue	0.14518116379407	0.163356172336653	0.00777801870991404	0.215042129116094	-0.0480934793623224
C1orf198	C1orf198	grey	grey	0.107689276011477	0.107829112994725	0.0826194095725934	0.109150658086402	-0.0204751364664039
TTC13	TTC13	grey	grey	0.0543080280413964	0.0217370658724832	0.00931291791533258	0.0442539048327193	-0.0226847814029771
ARV1	ARV1	grey	grey	0.138815830315515	0.180852754655854	0.0328106014289356	0.177479666693276	-0.0473829655950858
C1orf131	C1orf131	grey	grey	0.112676803538543	0.149409186910201	0.0210830901644882	0.148284465879092	-0.0350320582862555
GNPAT	GNPAT	Epithelial-M3	blue	0.126034978059397	0.140404005250657	0.0252597112442219	0.159333801684318	-0.0323580905168811
EXOC8	EXOC8	Epithelial-M3	blue	0.0973616275857786	0.0790478757065112	0.0433228334904681	0.108053160933561	-0.0555712009285166
SPRTN	SPRTN	Epithelial-M3	blue	0.0992022976228591	0.0909170022678772	0.051403961277334	0.103945020535738	-0.00977083626970405
EGLN1	EGLN1	Epithelial-M3	blue	0.152449200658584	0.156124857917055	0.0178860491460423	0.209806771007847	-0.0640151846335294
TSNAX	TSNAX	Epithelial-M3	blue	0.150859553375526	0.208473031925655	0.038618935118799	0.231115026034649	-0.0562638241893896
SIPA1L2	SIPA1L2	Epithelial-M3	blue	0.121786310601817	0.113857657888857	-0.0252434424617194	0.199602479309975	-0.0678648987813842
NTPCR	NTPCR	grey	grey	0.145083304449395	0.193258668544808	0.021516120011114	0.204808153407249	-0.0777501408950144
PCNX2	PCNX2	grey	grey	0.0731580647091945	0.017397670100299	0.0047825831913026	0.0563750547705412	-0.0216269648289364
MAP3K21	MAP3K21	Epithelial-M3	blue	0.0727989152410996	0.0355993339465076	0.0086875048669585	0.0864169816324707	-0.0251730895516076
KCNK1	KCNK1	Epithelial-M1	turquoise	0.121897619414303	0.141550269980861	0.109450942041095	0.097975491450318	-0.0199322118514678
COA6	COA6	grey	grey	0.0891345243384008	0.188473974885182	0.0187135544737135	0.14039012764389	-0.0430834534228509
TARBP1	TARBP1	Epithelial-M3	blue	0.153696241979625	0.115332972747624	0.0527183254725255	0.177783706686389	-0.0481567180440811
IRF2BP2	IRF2BP2	Epithelial-M3	blue	0.281755220890841	0.248766416154211	0.213395634894871	0.324077144516177	-0.0884108093007765
TOMM20	TOMM20	Epithelial-M3	blue	0.273507219764194	0.352614741116812	0.039208637515161	0.464081203994032	-0.149101628552636
ARID4B	ARID4B	Epithelial-M3	blue	0.335632609236163	0.301807289717593	0.18606939514016	0.405058561973723	-0.12360745779666
GGPS1	GGPS1	Epithelial-M3	blue	0.16048693472696	0.208149772369273	0.0505226620726085	0.231854310728646	-0.0288747292351106
TBCE	TBCE	grey	grey	0.101470435075549	0.0671538734039646	0.0271088930147821	0.103213900251148	-0.0394525173175629
B3GALNT2	B3GALNT2	Epithelial-M3	blue	0.149251081577571	0.0932382070964077	0.0662646973373558	0.155266141509007	-0.0718363506214477
LYST	LYST	Epithelial-M1	turquoise	0.181375125279864	0.139177445925599	0.124799922605562	0.139505545938579	-0.0276015151452837
ERO1B	ERO1B	Epithelial-M2	brown	0.0962957594089408	0.0305123926053993	0.225507519944458	0.018602972309067	-0.00219918191932723
LGALS8	LGALS8	Epithelial-M3	blue	0.187730081668235	0.145471989221823	0.159626792234236	0.170847271138325	-0.0636096407436242
HEATR1	HEATR1	Epithelial-M3	blue	0.125003096024418	0.0726433601423526	0.0571510628101198	0.140690748222816	-0.0382674600885967
MTR	MTR	Epithelial-M3	blue	0.1848672583706	0.108397416348957	0.0750809121581124	0.182685371775797	-0.0304172686760718
CHRM3	CHRM3	grey	grey	0.0376689332693877	0.0270266867005403	0.0317153407616993	0.0184666518154889	0.0478188656260454
FH	FH	grey	grey	0.141822544623183	0.166019268309108	0.0554250339627374	0.160882470268776	-0.0459740010438837
OPN3	OPN3	Epithelial-M3	blue	0.114555242966809	0.0882349661260928	0.0849013379670131	0.107942214334307	-0.0141468336859532
CHML	CHML	Epithelial-M3	blue	0.145478374074317	0.100810223979252	0.124862775641528	0.128623958477976	0.00288736578807384
CEP170	CEP170	Epithelial-M1	turquoise	0.0792246047343741	0.0686164303824378	0.0512772096431759	0.056737581263791	-0.0166679356151878
SDCCAG8	SDCCAG8	Epithelial-M3	blue	0.191683980204942	0.172961542125392	0.0610468677805349	0.215223989442203	-0.0552838079004078
AKT3	AKT3	grey	grey	0.00825390589495476	-0.0309617315299394	0.027873734530879	-0.0339249909494377	0.0888317247322683
ZBTB18	ZBTB18	Epithelial-M2	brown	0.037471382708558	0.0122115720603802	0.124948648934395	-0.00408953616766403	0.0240994990449828
DESI2	DESI2	Epithelial-M3	blue	0.147912588309086	0.166214139300408	0.053289522676507	0.177870873334393	-0.0500641417827596
COX20	COX20	Epithelial-M3	blue	0.210885687412386	0.232979486092751	0.113763896157468	0.254334830364124	-0.0782028009563863
HNRNPU	HNRNPU	Epithelial-M3	blue	0.327556071717072	0.234865369505866	0.220794423278689	0.366277469171309	-0.0919708572632066
EFCAB2	EFCAB2	grey	grey	0.0647571275605997	0.0586566976581601	0.0266834656875112	0.0684741339553332	-0.0317120825425961
SMYD3	SMYD3	Epithelial-M1	turquoise	0.0932109645891903	0.105205318202837	0.176418696589479	0.0542360880284204	-0.0288199706438946
TFB2M	TFB2M	grey	grey	0.100441628175587	0.0966495820904712	0.0584657156941288	0.0949266201887702	-0.0285213199736718
CNST	CNST	grey	grey	0.157226781940239	0.125229829458792	0.140875661474729	0.135777857519901	-0.023696070510131
SCCPDH	SCCPDH	Epithelial-M1	turquoise	0.201871127083888	0.288276948372333	0.132133724144548	0.234199362965185	-0.0366198251440581
AHCTF1	AHCTF1	Epithelial-M3	blue	0.177334479043711	0.151787893578654	0.0622823472064291	0.229855313372441	-0.0588892877283631
ZNF669	ZNF669	grey	grey	0.0910019799600108	0.062150908792924	0.0523827453972645	0.0797674096860408	-0.00782322290009134
ZNF124	ZNF124	Epithelial-M3	blue	0.0786890321223833	0.0455867377946989	0.0452507947953808	0.0741297767887211	-0.00464336315264181
ZNF496	ZNF496	Epithelial-M3	blue	0.109717535543866	0.0736808226530981	0.0156611743642193	0.12489164614686	-0.0242560047416121
TRIM58	TRIM58	Epithelial-M1	turquoise	0.0639904960145282	0.0713670973415916	0.0189047029416004	0.0502531770537877	-0.0236012094484207
SH3BP5L	SH3BP5L	grey	grey	0.067966147021944	0.0955558958188238	0.0210457339449455	0.0857785735427303	-0.025563336569006
ZNF672	ZNF672	grey	grey	0.103005352392394	0.0792090738946444	0.0551594632060857	0.106492793143193	-0.0421599491241279
ZNF692	ZNF692	Epithelial-M3	blue	0.0989694773388639	0.0777476395837125	0.0424585814313619	0.119894258008089	-0.0386105228282067
PGBD2	PGBD2	grey	grey	0.0555919889792792	0.0684722446455876	0.0371081488875928	0.0873763040091732	-0.0276601775491368
FAM110C	FAM110C	Epithelial-M3	blue	0.116203576507915	0.0966526942336093	0.0618463395744984	0.138104427408099	-0.0579531240600311
SH3YL1	SH3YL1	Epithelial-M3	blue	0.247191907385858	0.246303104760837	0.138646188571552	0.303077829338925	-0.0761541671927432
ACP1	ACP1	Epithelial-M1	turquoise	0.187800986809689	0.268955817720131	0.0835110070195768	0.215582211621819	-0.0500449865759793
TMEM18	TMEM18	Epithelial-M1	turquoise	0.130968206892444	0.184642988330277	0.0559372067333169	0.154972347555846	-0.0487362655292438
PXDN	PXDN	Epithelial-M1	turquoise	0.149674237465282	0.158788729029844	0.0937069000055152	0.129039538737964	-0.011763838921041
EIPR1	EIPR1	grey	grey	0.0886727816985291	0.10158441550311	0.0399770267401031	0.103302982738524	-0.0145452997040236
TRAPPC12	TRAPPC12	Epithelial-M1	turquoise	0.125330473810389	0.144267326480582	0.0580064683466778	0.141135413046681	-0.0570848941084453
ADI1	ADI1	Epithelial-M3	blue	0.163599490778521	0.200164676132331	0.127160197073131	0.227145676179809	-0.0678202030227416
RNASEH1	RNASEH1	grey	grey	0.0981655096014735	0.121587221342576	0.0437133105148003	0.112594529301081	-0.04860760998856
CMPK2	CMPK2	Epithelial-M1	turquoise	0.0490976360888596	0.0972379112776451	0.0328840272649047	0.0415937569100472	0.0167411943745341
RSAD2	RSAD2	Epithelial-M1	turquoise	0.0590260489476872	0.0947891282999146	0.0255347724175109	0.0406974505826494	-0.00822271708002376
RNF144A	RNF144A	grey	grey	0.0303959511335915	0.0309278753778114	0.020863756046767	0.0281067902971861	0.00577695870606662
ID2	ID2	Epithelial-M3	blue	0.157468507469042	0.188473509453103	0.0960236222887324	0.206017725649945	-0.0446394415325034
KIDINS220	KIDINS220	grey	grey	0.217523324618073	0.146733588224532	0.150067934871643	0.178899002201088	-0.0189396710045192
MBOAT2	MBOAT2	Epithelial-M1	turquoise	0.129586096354247	0.143562768652762	0.137821788607812	0.112868175602408	-0.0323505320181145
ASAP2	ASAP2	Epithelial-M1	turquoise	0.0758610620650623	0.05450622804894	0.00396910462089235	0.0548750781719343	0.0297331725334644
ITGB1BP1	ITGB1BP1	grey	grey	0.104198941399975	0.148329399368089	-0.00325306034354942	0.130031611551757	-0.0384068100766585
CPSF3	CPSF3	Epithelial-M1	turquoise	0.117231325313131	0.130579999844709	0.040782014733958	0.112754220646052	-0.0200390881828334
IAH1	IAH1	Epithelial-M1	turquoise	0.141341168713971	0.204704378614468	0.0322289129721904	0.181228042684746	-0.0594776809448821
ADAM17	ADAM17	grey	grey	0.15691833362168	0.117244560187124	0.1104790708332	0.134500943175229	-0.00890727082551812
YWHAQ	YWHAQ	Epithelial-M1	turquoise	0.222593918756695	0.27571694787877	0.127109470136153	0.217274634893891	-0.0346346810584256
TAF1B	TAF1B	grey	grey	0.0903698006926885	0.0983009968275973	0.0858884492586473	0.0799328090420833	-0.0193887380862714
GRHL1	GRHL1	Epithelial-M1	turquoise	0.123110403634584	0.097905519361661	0.131919090802398	0.0756902795584386	-0.0130506224194336
KLF11	KLF11	grey	grey	0.0783370073324058	0.0378928878793671	0.0558863027764755	0.0523494803878501	0.014581621182724
HPCAL1	HPCAL1	Epithelial-M1	turquoise	0.0344857507769871	0.0670829259211999	-0.0175529069050549	0.0480285567327805	0.00257923868878519
ODC1	ODC1	Epithelial-M1	turquoise	0.0803200064091402	0.0953813483963356	0.102413289811973	0.0533291772351616	0.0102460727327505
NOL10	NOL10	grey	grey	0.131750260074746	0.129973418256849	0.0642825964906872	0.13973718417841	-0.0410397979932174
ATP6V1C2	ATP6V1C2	Epithelial-M3	blue	0.127401363675855	0.0887248897261275	-0.0388634439380564	0.199105661377923	-0.0707745381320747
PDIA6	PDIA6	Epithelial-M3	blue	0.260425908547538	0.312577511677398	0.153917375572187	0.302892099207895	-0.092079963514508
ROCK2	ROCK2	Epithelial-M3	blue	0.215849123316536	0.168393310050858	0.170656995217002	0.194881740372282	-0.0204549638103066
E2F6	E2F6	Epithelial-M1	turquoise	0.0822648379379854	0.0967075558755432	0.0609580982090786	0.0831998735152502	-0.016665160021186
GREB1	GREB1	Epithelial-M1	turquoise	0.11246856742828	0.137578183852403	0.0545286255575613	0.0810561868910674	-0.00288274785053012
LPIN1	LPIN1	Epithelial-M3	blue	0.0638917133000146	0.0492304176123079	0.00489109794608473	0.0873806345622365	-0.0306724927879929
TRIB2	TRIB2	Epithelial-M3	blue	0.11263082477901	0.0681286582363696	-0.00590862692342972	0.119867639521286	-0.013137382413063
NBAS	NBAS	grey	grey	0.16985733576578	0.141333509329963	0.0790234519385084	0.156391110730996	-0.0377319282918417
DDX1	DDX1	Epithelial-M1	turquoise	0.218722602820741	0.281469364088688	0.131977718267083	0.243506019710116	-0.0540249683555789
SMC6	SMC6	grey	grey	0.0894034599323868	0.0692357650257359	0.050506078264203	0.0765846728413549	-0.0232133551566668
GEN1	GEN1	grey	grey	0.0874588281066532	0.0583123408370182	0.0579385520005696	0.062569813819177	-0.035781283302734
KCNS3	KCNS3	Epithelial-M1	turquoise	0.0783834748450331	0.0926221328658321	0.0207054058379108	0.0767409522720512	0.000732961874977409
RDH14	RDH14	grey	grey	0.174043947406162	0.200073762017595	0.0824872743834886	0.199427859105644	-0.0504380649307066
LINC01376	LINC01376	grey	grey	0.0251712256092717	0.0188072216112869	0.0193029484901379	0.0259464603876992	-0.00671921693502562
TTC32	TTC32	Epithelial-M1	turquoise	0.125313194741141	0.15634840550296	0.0962451871709285	0.135906293464588	-0.00821294290790076
WDR35	WDR35	grey	grey	0.0803373434171032	0.0525325188461849	0.059560923444375	0.0607603313235089	-0.0048626166680114
LAPTM4A	LAPTM4A	Epithelial-M1	turquoise	0.30506307795426	0.452303738751788	0.171930256320552	0.372993325462474	-0.0820455848421618
SDC1	SDC1	grey	grey	0.157722362692052	0.168522424206482	0.123128826902713	0.136389853813222	-0.0544230234488096
PUM2	PUM2	Epithelial-M3	blue	0.203765562691599	0.16395925128309	0.127766264080529	0.196241242600551	-0.0147583220737365
RHOB	RHOB	Epithelial-M1	turquoise	0.341485874913233	0.448812868287855	0.261066973714372	0.394415725988129	-0.0748306976146839
HS1BP3	HS1BP3	grey	grey	0.0938904894238085	0.138576748294548	0.0467335952772161	0.127168801530464	-0.0354484431891788
LDAH	LDAH	grey	grey	0.0711795818911251	0.06832424896516	0.0312465278216762	0.0717200376782858	-0.0235302030398777
KLHL29	KLHL29	grey	grey	-0.00264605500248219	-0.0254703226804459	-0.0248280430329031	-0.0151626148196018	-0.0092257262359424
ATAD2B	ATAD2B	grey	grey	0.14684633909606	0.0814377667768973	0.0931233714826215	0.117362964640873	-0.0226950276017454
UBXN2A	UBXN2A	Epithelial-M1	turquoise	0.129096275378959	0.122088936972376	0.0718999264654617	0.133649142707585	-0.00896974315217739
FKBP1B	FKBP1B	grey	grey	0.0584852774342625	0.0719294092600319	0.0127955055329548	0.0812569345241517	-0.0154160247329608
SF3B6	SF3B6	Epithelial-M1	turquoise	0.20471149292447	0.348386487301529	0.107741163361282	0.240463319296165	-0.0349101112439832
FAM228B	FAM228B	grey	grey	0.102851851536901	0.104373142683426	0.0396383699103296	0.0994809228800111	-0.0302675126797976
TP53I3	TP53I3	grey	grey	0.0278205540494389	0.0378941878350651	0.00329106450477934	0.0191894540656071	0.0289278444037079
ITSN2	ITSN2	Epithelial-M3	blue	0.178555463058235	0.126379609818134	0.094099974403283	0.180591715183505	-0.00211612270474138
NCOA1	NCOA1	Epithelial-M3	blue	0.20085464654989	0.160493046033991	0.155830483333458	0.199487168030336	-0.0321763274596788
PTRHD1	PTRHD1	grey	grey	0.139648719946802	0.203606253571787	0.0220219194946512	0.168112413249222	-0.0124935856953045
DNAJC27	DNAJC27	grey	grey	0.124359426477869	0.0945454977341036	0.106236199530221	0.0989568993503251	-0.0249512158601322
DNAJC27-AS1	DNAJC27-AS1	grey	grey	0.0581807103782729	0.0948459284059091	0.0196377707398614	0.0769775685217453	-0.0296073211525226
DNMT3A	DNMT3A	grey	grey	0.115416804711366	0.0921869266902802	0.0533860185998631	0.101043452954989	-0.00464820023062508
DTNB	DTNB	grey	grey	0.113214802505116	0.0943924504059418	0.0902229995232848	0.0901402541671965	-0.0388149362691717
ASXL2	ASXL2	Epithelial-M3	blue	0.154217423455825	0.132000231745084	0.0746946884540685	0.163018371997441	-0.0260161550024197
RAB10	RAB10	grey	grey	0.303855830306621	0.325071874858696	0.187886780798477	0.324182693838991	-0.0659714878297307
HADHA	HADHA	grey	grey	0.276861625217925	0.298071412828607	0.134683893231041	0.312515951303381	-0.0595113809136638
HADHB	HADHB	Epithelial-M1	turquoise	0.176824450311254	0.241813178754813	0.0916288964502536	0.179395644403966	-0.0439183756617249
SELENOI	SELENOI	grey	grey	0.169361455817321	0.156343200623425	0.0764649338882209	0.154139597285001	0.000241909772183119
SLC35F6	SLC35F6	grey	grey	0.151515464742314	0.147309101807499	0.0833560876030057	0.140045925355323	-0.0353075009958395
MAPRE3	MAPRE3	Epithelial-M1	turquoise	0.123352174424694	0.153705789082047	0.0465933672124793	0.139769359726574	-0.0540387349101535
TMEM214	TMEM214	Epithelial-M1	turquoise	0.115019255860804	0.128488518601614	0.0954618815136777	0.106817546335393	-0.0222274941527603
AGBL5	AGBL5	grey	grey	0.0875435543992256	0.0980637828749802	0.0300230176959246	0.0926368749530567	-0.0191155931550164
OST4	OST4	Epithelial-M1	turquoise	0.232836921740362	0.438647829557893	0.0496896207088874	0.342551496231957	-0.0822671528950578
PREB	PREB	Epithelial-M1	turquoise	0.125331050827516	0.164951105910339	0.00672027013413392	0.152710914717206	-0.0179352351943079
SLC5A6	SLC5A6	Epithelial-M3	blue	0.16317899864313	0.109978822557361	0.0949869693330408	0.150077213675404	-0.0555861058178846
ATRAID	ATRAID	Epithelial-M1	turquoise	0.217103576004942	0.345163203894345	0.110941229583962	0.265349376380918	-0.0523761248925934
CAD	CAD	Epithelial-M1	turquoise	0.081097475416396	0.0918320004024083	0.0488288145339667	0.0877314474236339	-0.0404075540816871
MPV17	MPV17	grey	grey	0.139927559511213	0.174566981893987	0.0886004278875886	0.152649408658833	-0.0291515335005339
GTF3C2	GTF3C2	grey	grey	0.100009407043194	0.0991358376746737	0.0632703844036753	0.101514157654094	-0.0346399572592971
EIF2B4	EIF2B4	grey	grey	0.100375530803304	0.100739297210876	0.0620761073987201	0.100015910618834	-0.0336242972559819
SNX17	SNX17	Epithelial-M1	turquoise	0.129514084373511	0.1975455750495	0.0627121996241431	0.163533940262719	-0.0349186550644111
ZNF513	ZNF513	Epithelial-M1	turquoise	0.0541754655744097	0.079248959976246	0.0471557687537557	0.0498369992854791	-0.0130021956174345
PPM1G	PPM1G	Epithelial-M1	turquoise	0.246021749451234	0.300037013300854	0.130877961039491	0.272740943155859	-0.0680222007130039
NRBP1	NRBP1	Epithelial-M1	turquoise	0.153429425305312	0.154788415863833	0.0843829989731271	0.132301574507146	0.00387680665087219
KRTCAP3	KRTCAP3	grey	grey	0.0969217555526157	0.156101687214693	0.020278391724614	0.142816621348783	-0.020759263678927
IFT172	IFT172	grey	grey	0.115725117319568	0.117935762156368	0.049398622894272	0.119905595773136	-0.0123905369979343
ZNF512	ZNF512	grey	grey	0.0667639856858911	0.065964325074075	0.0208114466145612	0.074228544959097	-0.033236588599673
CCDC121	CCDC121	Epithelial-M1	turquoise	0.102889838093096	0.0984955616724565	0.0665583231085384	0.0917719269337348	0.00714781152821856
GPN1	GPN1	Epithelial-M1	turquoise	0.0943709411775249	0.119634623886805	0.0578828355496665	0.105945512603982	-0.0196704435622357
SUPT7L	SUPT7L	Epithelial-M1	turquoise	0.0848286830121987	0.103219340579143	0.0498303530566104	0.0915127538787909	-0.0166761974262807
SLC4A1AP	SLC4A1AP	grey	grey	0.128873939758092	0.13493632937715	0.0789591613010457	0.142829346250944	-0.0210391512860984
MRPL33	MRPL33	Epithelial-M1	turquoise	0.176104336383271	0.304785802872159	0.0666611090671195	0.244575088086432	-0.0681812833290368
RBKS	RBKS	Epithelial-M1	turquoise	0.0402499870556817	0.0847177713192667	0.014895956343878	0.0589208303745644	-0.0177091723543557
BABAM2	BABAM2	Epithelial-M1	turquoise	0.0724104482110512	0.106306909359938	0.0526894523271749	0.0680240576536155	-0.0182953459025315
FOSL2	FOSL2	grey	grey	0.200948711965238	0.14503288041181	0.196653765478314	0.147259101504766	-0.0571165905569054
PPP1CB	PPP1CB	grey	grey	0.277309830260386	0.272553197108747	0.172272204053781	0.278458161986665	-0.0585289837995936
SPDYA	SPDYA	grey	grey	0.0141895346273174	-0.00230735867716991	0.00607551275818689	0.00416290051752178	-0.0138773861733989
TRMT61B	TRMT61B	Epithelial-M1	turquoise	0.0963920892186297	0.103072980946213	0.0504127663131034	0.0938081709881606	-0.0395473510071766
WDR43	WDR43	grey	grey	0.152791006045151	0.171049889791737	0.0454529048232044	0.177245756524452	-0.0481463230868648
CLIP4	CLIP4	Epithelial-M1	turquoise	0.057741084233384	0.0446602677167871	0.0675506041059115	0.0192027051093794	0.0472085462165551
YPEL5	YPEL5	grey	grey	0.231705951249481	0.270306562660034	0.173644365946032	0.247231371184572	-0.0615324273131113
LBH	LBH	grey	grey	0.0151934895949148	-0.0106581759329966	0.013604639568226	-0.00169061042541352	0.0391447496980977
LCLAT1	LCLAT1	grey	grey	0.139565320303622	0.119118220299531	0.0945218265863369	0.131283706159052	-0.0518970453702099
CAPN13	CAPN13	Epithelial-M3	blue	0.109261920234941	0.0964263311676951	0.10262399892236	0.115182780830125	-0.0312566059865151
DPY30	DPY30	Epithelial-M1	turquoise	0.151868636755836	0.268008560579716	0.0857235566939139	0.18365343049229	-0.0544499836895922
SPAST	SPAST	grey	grey	0.12828711746074	0.107110640692081	0.0522169857444262	0.128666066177525	0.0116161973879
SLC30A6	SLC30A6	grey	grey	0.138802924882117	0.133343565172522	0.0728197665656583	0.14359669271772	-0.0489967734059389
YIPF4	YIPF4	grey	grey	0.174107710881193	0.150395076328957	0.0676001343958697	0.179047615637182	-0.0285588268722363
BIRC6	BIRC6	grey	grey	0.221308391108737	0.161444530111789	0.14305337715655	0.193930911907153	-0.0113896345876237
TTC27	TTC27	grey	grey	0.098225534396659	0.0660354784157624	0.0855759952569267	0.0695885672681059	-0.00646201329120672
FAM98A	FAM98A	grey	grey	0.11630948978441	0.133533687906521	0.0299607424867739	0.121017012042656	-0.0578533337353767
CRIM1	CRIM1	Epithelial-M1	turquoise	0.210052691696265	0.172148673433071	0.284408215155041	0.122957886824913	0.0358128837492649
FEZ2	FEZ2	grey	grey	0.185119606209178	0.18845626141721	0.125351092154399	0.183779703512376	-0.0227334367747348
STRN	STRN	Epithelial-M3	blue	0.164035397337783	0.144865338333538	0.11251673388445	0.167585223482108	-0.0300513787217225
HEATR5B	HEATR5B	grey	grey	0.150911610013922	0.112765404806453	0.0743421697287786	0.151342072613141	-0.0316792897819164
GPATCH11	GPATCH11	Epithelial-M1	turquoise	0.0858016538418875	0.109907477476859	0.0592387844358269	0.0964729190455171	-0.0414727873788658
EIF2AK2	EIF2AK2	Epithelial-M1	turquoise	0.269683734300206	0.305490251564279	0.142615118497367	0.289713802288354	-0.0630268094943633
CEBPZOS	CEBPZOS	grey	grey	0.155628523564436	0.183683105407749	0.0843613357459082	0.168223887435254	-0.0312498829103299
CEBPZ	CEBPZ	Epithelial-M1	turquoise	0.254495110264395	0.252243390313766	0.166352856643045	0.244917932915634	-0.041887226479953
NDUFAF7	NDUFAF7	Epithelial-M1	turquoise	0.0682983306317605	0.0746784267278076	0.0444083726872087	0.0609433936082666	-0.0163556204979807
PRKD3	PRKD3	Epithelial-M2	brown	0.0327826960004906	-0.0208553095985579	0.140187360739769	-0.0267864277952242	0.0684538332004781
CDC42EP3	CDC42EP3	Epithelial-M2	brown	0.0578231823900726	0.0270078804373489	0.173264988502339	-0.000873717987428553	0.0244485697294639
RMDN2	RMDN2	Epithelial-M1	turquoise	0.0561655670484326	0.0684924485964283	0.0115841693053939	0.0579805500049671	-0.00609869306952525
CYP1B1	CYP1B1	Epithelial-M1	turquoise	0.0430527532736695	0.0623826917288455	0.0229663908854149	0.015958650091701	-0.0201627948432614
CYP1B1-AS1	CYP1B1-AS1	grey	grey	0.033869324545837	0.00880255281519187	0.00923093700888399	0.0253559359634693	-0.033140564326303
ATL2	ATL2	Epithelial-M1	turquoise	0.155405562388372	0.129499760121413	0.1005609731924	0.139885863565519	-0.0502999419959065
HNRNPLL	HNRNPLL	Epithelial-M1	turquoise	0.132664370376128	0.136954530441062	0.066412523732387	0.145850687514941	-0.0150472044715572
GALM	GALM	grey	grey	0.0811012811194648	0.07938642604073	0.0294159329282384	0.0810695176572704	-0.0359751802175221
SRSF7	SRSF7	Epithelial-M1	turquoise	0.222108121357162	0.273350885004353	0.225189556912574	0.231186226349207	-0.0194392957338333
GEMIN6	GEMIN6	Epithelial-M1	turquoise	0.107194742305075	0.15772847816121	0.0286545755855358	0.131266924806357	-0.0223539809287028
DHX57	DHX57	grey	grey	0.117126200902418	0.10020344685456	0.0628625818391079	0.116366450538729	0.00312423949473995
MORN2	MORN2	Epithelial-M1	turquoise	0.120815411138576	0.203020742214642	0.0511862444920171	0.156741825936748	-0.0674596963969343
SOS1	SOS1	Epithelial-M3	blue	0.151632896199183	0.110026631579532	0.100356777987271	0.144092206249852	-0.0171412504365751
MAP4K3	MAP4K3	grey	grey	0.137133058723022	0.116641363448524	0.0837590180439026	0.108576851911671	-0.0172286959013637
MAP4K3-DT	MAP4K3-DT	Epithelial-M1	turquoise	0.139886486355228	0.158363512612468	0.0628807462740944	0.151498999184396	-0.0333831229199897
THUMPD2	THUMPD2	Epithelial-M1	turquoise	0.104871469000983	0.0807525511751877	0.0498012818036411	0.0883855464965715	-0.0278915407305611
EML4	EML4	grey	grey	0.0661550865520541	0.0457885949868527	0.0739937723700076	0.0377294561709378	0.00851318613489103
COX7A2L	COX7A2L	grey	grey	0.163863456001052	0.258132279739675	0.0538032866553857	0.241292474072317	-0.0766316281507154
MTA3	MTA3	Epithelial-M1	turquoise	0.136517967193612	0.14175709828417	0.0481904186390063	0.147774689303141	-0.053867729413562
ZFP36L2	ZFP36L2	Epithelial-M2	brown	0.226295188265808	0.191850232606881	0.356125599236354	0.155320732306135	-0.00929853622786445
THADA	THADA	grey	grey	0.108566648437905	0.0580521099707386	0.0482112667545565	0.0844649005232451	0.00537969201515923
PLEKHH2	PLEKHH2	grey	grey	0.0249977678497153	-0.00693442585932562	0.0560907251241126	-0.012056692320284	0.0243564258717742
DYNC2LI1	DYNC2LI1	Epithelial-M1	turquoise	0.110181564871016	0.138451041306484	0.0364036854705874	0.129717110581351	-0.0682325324141441
LRPPRC	LRPPRC	Epithelial-M3	blue	0.227898873930592	0.238377035590686	0.103569069034507	0.258288794826772	-0.0825289150670762
PPM1B	PPM1B	grey	grey	0.0964481799907263	0.0774989041188186	0.0523896604052776	0.0878131163559677	-0.0137063128133927
PREPL	PREPL	Epithelial-M3	blue	0.177557846426434	0.156992926878303	0.117785157249447	0.184090587023887	-0.0351841824807734
CAMKMT	CAMKMT	grey	grey	0.0362748479096586	0.0295179739958136	0.0212167803202143	0.0161701385353173	0.0280316490192055
SRBD1	SRBD1	Epithelial-M1	turquoise	0.103457070442532	0.0979352882163909	0.081235574818486	0.0982727192926414	-0.00968968967719207
PRKCE	PRKCE	Epithelial-M1	turquoise	0.0754751978772957	0.0621422633643099	0.0709619086582012	0.0311342491031672	0.00551064453138862
EPAS1	EPAS1	Epithelial-M2	brown	0.0641792318395661	-0.00360551880484074	0.1742950649851	-0.00753058175802384	0.0826583992311552
ATP6V1E2	ATP6V1E2	grey	grey	0.0868429627902816	0.0940696376789993	0.0504459527819877	0.102805394592464	-0.0346120978627893
RHOQ	RHOQ	Epithelial-M3	blue	0.200173701934715	0.172752476502191	0.0888415030022021	0.241655070036832	-0.0245394541750109
PIGF	PIGF	grey	grey	0.107943061987677	0.103624687663512	0.0803079543795785	0.114065830126527	-0.0627726533644197
CRIPT	CRIPT	grey	grey	0.12345987465757	0.131951405190679	0.106697139858018	0.120578011708741	-0.0168350467400535
SOCS5	SOCS5	Epithelial-M3	blue	0.0891687845649271	0.0896536899904139	0.0346474338761875	0.125045854782851	-0.0146157772680686
MCFD2	MCFD2	grey	grey	0.231393279980513	0.232591668836423	0.172498705803673	0.226832336354045	-0.0622241572168534
TTC7A	TTC7A	grey	grey	0.0610345428768031	0.0201497443960901	0.0433132624853162	0.0217446188440118	-0.0259570301224263
CALM2	CALM2	Epithelial-M1	turquoise	0.272810374366136	0.41993050831829	0.193783571512631	0.342162815150578	-0.0753132279298484
EPCAM	EPCAM	Epithelial-M1	turquoise	0.31560112567042	0.444568196085361	0.0904718128432881	0.413448180319036	-0.108938683222977
MSH2	MSH2	Epithelial-M1	turquoise	0.142816808958112	0.13051810767312	0.124641863546206	0.122421117851483	-0.0333047111716893
MSH6	MSH6	grey	grey	0.20229101885909	0.147431008342771	0.155848316484511	0.169293672050488	-0.0460350918518858
FBXO11	FBXO11	grey	grey	0.177742256458706	0.129183022328488	0.075920678772392	0.160469109718253	-0.0174046129808399
FOXN2	FOXN2	grey	grey	0.0888485766793707	0.0708421920003183	0.027558647564012	0.0823255934613268	0.0171499444325691
PPP1R21	PPP1R21	grey	grey	0.115072061560191	0.103347221218929	0.0551278878363253	0.114928561045548	-0.0427711871264037
ASB3	ASB3	grey	grey	0.0211029741751103	0.00864450577167751	-0.00358044324477756	0.0243962743672721	-0.03223805146852
ERLEC1	ERLEC1	grey	grey	0.22825440914919	0.260420036629727	0.0843055488198665	0.275495097851878	-0.0733579721745969
PSME4	PSME4	Epithelial-M2	brown	0.171779424780785	0.128666757091648	0.185815375591619	0.129278285908038	-0.0151944330643168
ACYP2	ACYP2	Epithelial-M1	turquoise	0.103960766280663	0.165747986685523	0.0654246272931292	0.110800072868754	-0.0450535493131345
SPTBN1	SPTBN1	Epithelial-M3	blue	0.28949665023643	0.186694454119212	0.182290800424857	0.273713513176053	-0.0228657833075749
RTN4	RTN4	Epithelial-M1	turquoise	0.367096907542206	0.43797448904007	0.352100548359655	0.351780756389527	-0.0748468072365877
CLHC1	CLHC1	grey	grey	0.123670219913044	0.0950924006815289	0.0869182207517949	0.107648317014709	-0.0447108337810567
MTIF2	MTIF2	grey	grey	0.162556604634727	0.15954236112005	0.0836787832523467	0.179543562875661	-0.0304786474522809
CCDC88A	CCDC88A	Epithelial-M4	yellow	0.0106688381326384	-0.030204721964977	-0.00252773279683941	-0.048135656147826	0.10784642208814
CFAP36	CFAP36	grey	grey	0.174412362781085	0.231263760270514	0.0682051552209232	0.22268563899487	-0.0502626658985957
PPP4R3B	PPP4R3B	grey	grey	0.241301036472503	0.215548400738524	0.155372126233033	0.231386570424412	-0.0517631599017378
PNPT1	PNPT1	grey	grey	0.158823632453188	0.165418125845508	0.0776648795136798	0.158604656939202	-0.0287630425358542
EFEMP1	EFEMP1	grey	grey	0.0401745755879613	0.0194477851227125	0.0963087861366184	-0.00546546077006808	0.0408990447038706
VRK2	VRK2	Epithelial-M1	turquoise	0.144603156347955	0.196584423089997	0.0541862646021292	0.146880372046943	-0.0550217024436295
FANCL	FANCL	Epithelial-M1	turquoise	0.0833036139188138	0.107575976082126	0.0519078334952617	0.0883889982847706	-0.03680144938516
PAPOLG	PAPOLG	grey	grey	0.0713969930260774	0.0642196065137881	0.0582005432885054	0.0690961699090558	0.00106039124692275
REL	REL	grey	grey	0.298934092054006	0.311475696779997	0.172035154196522	0.337819424048984	-0.0841422169584828
PUS10	PUS10	grey	grey	0.0710221081976216	0.0381082961325112	0.00669896628099484	0.0682710275949103	-0.00168152179238111
PEX13	PEX13	Epithelial-M1	turquoise	0.163903791272929	0.179849590337008	0.102128071976211	0.168723559313796	-0.00378520897100008
C2orf74	C2orf74	grey	grey	0.0515854664411416	0.0497954138433979	0.0187593270429397	0.0623580798844713	-0.0417734259892022
USP34	USP34	grey	grey	0.221480203764776	0.138384707024701	0.124269633923856	0.192271500343986	-0.0527494266970527
XPO1	XPO1	grey	grey	0.2300351117203	0.21696842073368	0.123636168245154	0.233913404226615	-0.0598565362110126
FAM161A	FAM161A	grey	grey	0.115339114505865	0.105784147502449	0.0933615060252222	0.111321954530067	-0.0421680343225437
CCT4	CCT4	Epithelial-M1	turquoise	0.209000908775786	0.283555114297824	0.111221964526598	0.212953004920246	-0.0415321416068157
COMMD1	COMMD1	Epithelial-M1	turquoise	0.123488879684541	0.210704573506487	0.074592338482044	0.140047961434342	-0.000608481702456027
B3GNT2	B3GNT2	Epithelial-M1	turquoise	0.174818843769475	0.196733203127949	0.13636125343118	0.168595079550402	-0.0412771592481495
EHBP1	EHBP1	Epithelial-M1	turquoise	0.0872810767243437	0.0741389537768532	0.0686699899613831	0.0689853067193893	-0.00759216554161596
WDPCP	WDPCP	grey	grey	0.0915440419026762	0.0633990691837175	0.0611022085349318	0.0714056198045467	-0.0220392583597536
MDH1	MDH1	Epithelial-M1	turquoise	0.155351248801693	0.265408755116831	0.0868477950966423	0.173101644942154	-0.0249664591460663
UGP2	UGP2	Epithelial-M1	turquoise	0.154300261407093	0.142231162131672	0.137038151454936	0.129335936900497	-0.0134175312649488
VPS54	VPS54	grey	grey	0.0983688235233786	0.0480157347004913	0.0621005685022151	0.0788656420240105	-0.00608305608622289
PELI1	PELI1	Epithelial-M3	blue	0.13484927745579	0.0968622306583797	0.0810518292959967	0.141304280159464	-0.0368578906194823
LGALSL	LGALSL	grey	grey	0.0925766581961194	0.0730734166026967	0.060761104277165	0.0835994081691713	0.0121780682752666
AFTPH	AFTPH	Epithelial-M3	blue	0.241731168970414	0.217780733052371	0.128637386545496	0.264296886260077	-0.070870322065889
SERTAD2	SERTAD2	Epithelial-M3	blue	0.193724532813292	0.200592493811905	0.118749170787321	0.222225632685553	-0.0611475544122363
SLC1A4	SLC1A4	Epithelial-M3	blue	0.160026601608539	0.134528107891993	0.012222598780882	0.230174130995254	-0.0633928294655027
CEP68	CEP68	Epithelial-M3	blue	0.104215374926045	0.0695121624588824	0.0361851789431803	0.098498365444141	0.0177022331444936
RAB1A	RAB1A	Epithelial-M1	turquoise	0.219534953332427	0.277843525841138	0.123892291340706	0.240007565642713	-0.0657162385851234
ACTR2	ACTR2	grey	grey	0.320331307344481	0.335979105543577	0.149933040434686	0.341746196352113	-0.0593637180160068
SPRED2	SPRED2	Epithelial-M3	blue	0.141829593220879	0.102138095851303	0.100291585520591	0.13389260151749	-0.0220823152468707
ETAA1	ETAA1	grey	grey	0.118506329907603	0.118368162225776	0.043761912351662	0.136940418078666	-0.0437468170052194
C1D	C1D	Epithelial-M1	turquoise	0.139836403267161	0.218953716664854	0.0794500786319358	0.162801557675381	-0.05067820724633
PNO1	PNO1	grey	grey	0.112961392338509	0.159709196830867	0.0751875801003068	0.126297214288893	-0.0513249895946853
PPP3R1	PPP3R1	grey	grey	0.148808541299858	0.146820012960024	0.0826714013678225	0.146923473654813	-0.0677004817628176
ANTXR1	ANTXR1	grey	grey	0.0430615667284373	0.0182356251240527	0.0472671566624206	0.0142712749852126	0.0255184827657131
GFPT1	GFPT1	Epithelial-M1	turquoise	0.197083511814888	0.212508051687334	0.154718113622519	0.176317123452252	-0.0279776546888853
NFU1	NFU1	Epithelial-M1	turquoise	0.111116591087096	0.169353343103367	0.04894105238319	0.12101786392475	-0.0182367539712141
AAK1	AAK1	Epithelial-M1	turquoise	0.135957280937342	0.114084948102948	0.117815068223435	0.0939271741518554	0.000134886908431979
ANXA4	ANXA4	grey	grey	0.11285638649913	0.131520305321149	0.0827473237654478	0.101807591746069	-0.0183506739128255
GMCL1	GMCL1	Epithelial-M3	blue	0.150461512917924	0.152373752300283	0.0882686396593638	0.165017787298619	-0.0553701633241529
SNRNP27	SNRNP27	Epithelial-M1	turquoise	0.139440763055152	0.196170624012465	0.072455483641215	0.16433041497253	-0.0405119453218927
MXD1	MXD1	Epithelial-M1	turquoise	0.113640120781211	0.122583299828219	0.101915786585744	0.0893289713869282	0.0235859549863557
PCBP1-AS1	PCBP1-AS1	Epithelial-M3	blue	0.0862288884753715	0.0667002976979596	0.0707896666002125	0.0848644958922203	0.00660241469400128
PCBP1	PCBP1	Epithelial-M1	turquoise	0.257669590100732	0.358310555478846	0.154168444331019	0.298109526961155	-0.0748864661131036
TIA1	TIA1	Epithelial-M1	turquoise	0.17181101324537	0.17047762526913	0.108129057746126	0.149039730879004	-0.0175241960898858
PCYOX1	PCYOX1	Epithelial-M1	turquoise	0.280157359154354	0.301378366579909	0.158607798481043	0.303158395355014	-0.042349282077206
SNRPG	SNRPG	Epithelial-M1	turquoise	0.15642525520988	0.298855480823965	0.0454007036366936	0.199069101802462	-0.0404494437964689
FAM136A	FAM136A	Epithelial-M1	turquoise	0.174182332749932	0.23137720275379	0.0900830395186778	0.188724253252266	-0.0399529007260599
TEX261	TEX261	grey	grey	0.123006042842766	0.121636533116264	0.0724908900688499	0.127339705547082	-0.0194299097784184
NAGK	NAGK	Epithelial-M1	turquoise	0.100470247649745	0.154841580083557	0.0261145947980497	0.111340756263499	-0.00843022734219464
MCEE	MCEE	Epithelial-M1	turquoise	0.109222857732381	0.141585320957691	0.0504947399458737	0.108722420606935	-0.0254474866851106
MPHOSPH10	MPHOSPH10	grey	grey	0.169867725483074	0.185240554640389	0.101178268074738	0.164057560783155	-0.0209945959019305
PAIP2B	PAIP2B	grey	grey	0.139631782310535	0.128868446983713	0.0659438187624962	0.147137385030534	-0.0575894894678152
ZNF638	ZNF638	Epithelial-M3	blue	0.279327390030991	0.220321431799181	0.185964100518606	0.275504714197004	-0.0500700396745632
EXOC6B	EXOC6B	grey	grey	0.0982768296657839	0.0575678520923284	0.059208303161592	0.0824167296275006	-0.0296981448915664
SPR	SPR	grey	grey	0.14550372766171	0.228330625529206	0.0384485554528383	0.203510420794496	-0.067099305494037
SFXN5	SFXN5	Epithelial-M1	turquoise	0.149937868210771	0.190412305466148	-0.0123068142943079	0.202247304350258	-0.0562241550724857
RAB11FIP5	RAB11FIP5	grey	grey	0.109126696266555	0.124088872125775	0.0274938013907776	0.133336826703088	-0.0421891419702564
PRADC1	PRADC1	Epithelial-M1	turquoise	0.0794407462023631	0.142538455651502	0.028983179808809	0.0894697942850355	-0.0177276696675954
CCT7	CCT7	Epithelial-M1	turquoise	0.166864522751146	0.251961089469798	0.0698740129579375	0.174386386312692	-0.0437689596039139
ALMS1	ALMS1	grey	grey	0.125093814705736	0.0588532633304502	0.0556873119752491	0.0937237392068009	-0.0182380554538983
TPRKB	TPRKB	Epithelial-M1	turquoise	0.150812931020633	0.23320229868076	0.0880704695047024	0.167878426438115	-0.0379305984759904
DUSP11	DUSP11	Epithelial-M1	turquoise	0.0716217675466629	0.118233926441156	0.0302647263167399	0.0976933669728347	-0.0238331546126208
STAMBP	STAMBP	Epithelial-M1	turquoise	0.151205119189076	0.182961971891501	0.0668878058242076	0.158403711432886	-0.0238040378589286
DGUOK	DGUOK	Epithelial-M1	turquoise	0.162646795200936	0.270056006653489	0.0655050083902583	0.207202645855874	-0.0509893443432748
DGUOK-AS1	DGUOK-AS1	Epithelial-M1	turquoise	0.0357159145501357	0.063170295452348	-0.0191414353902296	0.0455183276038224	-0.0167820926743812
TET3	TET3	grey	grey	0.104546775826567	0.0721721955651074	0.0758739984370869	0.0824473580019179	-0.0484536513151063
BOLA3	BOLA3	Epithelial-M1	turquoise	0.0914776217980687	0.170643357875076	0.0167800451759059	0.121029038138982	-0.0478525800567936
MOB1A	MOB1A	grey	grey	0.219991262548139	0.255717838133874	0.128743999325211	0.259421092236332	-0.066472246433672
MTHFD2	MTHFD2	grey	grey	0.188133928415914	0.203554251797923	0.056994198592264	0.219702283178164	-0.0725055390064124
SLC4A5	SLC4A5	grey	grey	0.035855352317504	-0.00614005861870719	0.0162192760167676	0.0124220393691107	-0.016203474396208
DCTN1	DCTN1	Epithelial-M1	turquoise	0.202808363197787	0.195345274716346	0.121685683704801	0.191010434482058	-0.0336487018797966
WDR54	WDR54	Epithelial-M1	turquoise	0.0768252892242198	0.139185207872929	0.0272648294174352	0.0976859516109778	-0.0156965499676045
RTKN	RTKN	Epithelial-M1	turquoise	0.1076686072779	0.141964035374333	0.0302490853123847	0.113554602381232	-0.0414266650896
INO80B	INO80B	Epithelial-M1	turquoise	0.0671462779398861	0.0626176729651316	0.0519789734216648	0.053894650940634	-0.00550825284448383
WBP1	WBP1	Epithelial-M1	turquoise	0.0644807570749256	0.07548811436506	0.0174189312147961	0.0776966657150133	-0.0518235274612512
MOGS	MOGS	Epithelial-M1	turquoise	0.111455793964144	0.113868467822593	0.0524759943864259	0.10255341827944	-0.0402929712901946
TTC31	TTC31	grey	grey	0.0656653375571509	0.0473129089254486	0.0383624887728926	0.06231434686176	-0.0133738006509422
PCGF1	PCGF1	grey	grey	0.0845308033719269	0.119646819952612	0.0200337848970022	0.101316412852129	-0.0106262900857917
AUP1	AUP1	Epithelial-M1	turquoise	0.1486182503224	0.21394630296949	0.0391390817053408	0.187190503748651	-0.0645057250785107
HTRA2	HTRA2	Epithelial-M3	blue	0.094029956295129	0.101390173486004	0.00398569140002413	0.113727970458861	-0.0300176174210176
DOK1	DOK1	grey	grey	0.0582846823869857	0.0815426737186581	0.00428556722105134	0.0758621304585402	-0.0437201963664107
HK2	HK2	grey	grey	0.111923914946825	0.0923047905364238	0.0899826102039249	0.102995605465384	0.0128182183294219
POLE4	POLE4	Epithelial-M1	turquoise	0.108159811093333	0.184635857822259	0.0713904883797128	0.108859402969301	-0.0389194311963954
EVA1A	EVA1A	Epithelial-M3	blue	0.0597052010286279	0.0567960047870266	0.0011165831555389	0.0847834221005738	-0.0239354455978652
MRPL19	MRPL19	Epithelial-M1	turquoise	0.18242922020332	0.23600447118528	0.0868527695792693	0.214697550647577	-0.0689696883127229
GCFC2	GCFC2	grey	grey	0.121597415257511	0.0970928124821552	0.0760811625890347	0.10509964387435	-0.0114514119889553
SUCLG1	SUCLG1	grey	grey	0.174106833871022	0.235641645321742	0.0705570392404991	0.216742424221438	-0.0435644531743653
DNAH6	DNAH6	grey	grey	0.067936897150549	0.0454988318140009	0.0657275943006196	0.0510736076935926	-0.0491458067519046
TMSB10	TMSB10	Epithelial-M1	turquoise	0.0816574668804538	0.286732109684117	-0.00296646357220188	0.0940958230084405	0.0283535520571424
KCMF1	KCMF1	grey	grey	0.134985330811324	0.134784409445792	0.0663830132835808	0.137790266361992	-0.0140072160489006
TCF7L1	TCF7L1	Epithelial-M3	blue	0.0843977297973184	0.0579816898019195	0.0914674511767903	0.0853519157669622	0.0226675417343293
TGOLN2	TGOLN2	grey	grey	0.32373042051218	0.33086082059181	0.20407950172956	0.364987127933849	-0.0733491571603084
RETSAT	RETSAT	Epithelial-M1	turquoise	0.162693162552393	0.182005650569866	0.0686376823181895	0.168126725080439	-0.0470546857599915
ELMOD3	ELMOD3	Epithelial-M1	turquoise	0.0853637272387813	0.107119541204776	0.012102417598341	0.106437614969141	-0.0386583207064027
CAPG	CAPG	Epithelial-M1	turquoise	0.15495705145231	0.309804164616106	0.0559152259501259	0.191655434609954	-0.034753116524724
MAT2A	MAT2A	grey	grey	0.199200624749144	0.147312804660414	0.0728233231691009	0.19042608835679	-0.0354487887141277
GGCX	GGCX	grey	grey	0.142288251015449	0.131542919621442	0.0808571420337225	0.121172808873657	-0.030222074271221
VAMP8	VAMP8	Epithelial-M1	turquoise	0.222667726289343	0.415445720859894	0.0887337378431817	0.328328483326865	-0.123091829024839
VAMP5	VAMP5	Epithelial-M4	yellow	-0.0144563961411311	-0.00716069537197926	-0.00904986691617726	-0.0467149924506244	0.0911221989976687
RNF181	RNF181	Epithelial-M1	turquoise	0.174309531018197	0.296724702105502	0.0737248011712795	0.189458893159251	-0.0265590441851579
TMEM150A	TMEM150A	Epithelial-M1	turquoise	0.0938534300584264	0.134059316205155	0.0370947936810906	0.102135690623801	-0.0218697292193225
USP39	USP39	grey	grey	0.0813790556176282	0.0906823051811887	0.0143738572429247	0.0984452200094295	-0.0239406173652863
C2orf68	C2orf68	grey	grey	0.0822403988888538	0.104201541612274	0.0309708029897236	0.11070938702727	-0.0288955591105525
SFTPB	SFTPB	grey	grey	-0.0215169082777994	-0.0260326181930614	-0.00823803606765785	-0.031288955253904	0.0168681957793967
ATOH8	ATOH8	grey	grey	-0.0348022186281601	-0.0432092107339296	-0.0231877314974719	-0.0428666011139655	0.0354747307016459
ST3GAL5	ST3GAL5	Epithelial-M3	blue	0.0510609158668171	0.0424850431787202	-0.0715417528029525	0.121927655721709	-0.0362491741483873
POLR1A	POLR1A	grey	grey	0.116314864063847	0.111230939418122	0.0425915116625745	0.122563614176179	-0.0520497473665307
PTCD3	PTCD3	grey	grey	0.128883480876823	0.0965044299546415	0.0569550386964718	0.105809730955618	0.0165335802423304
IMMT	IMMT	grey	grey	0.172923979069532	0.184635440919085	0.0761572216309592	0.172926726506371	-0.00814568284878658
MRPL35	MRPL35	Epithelial-M1	turquoise	0.11782900266603	0.161170028682943	0.0412899943221259	0.151191779837963	-0.0537038776898576
REEP1	REEP1	Epithelial-M3	blue	0.111712559744148	0.108694590028255	0.0163924690086048	0.141509422703563	-0.0449669700837908
KDM3A	KDM3A	Epithelial-M3	blue	0.160749647901952	0.114564103723498	0.121719620252605	0.154923806886121	0.00227218224864585
CHMP3	CHMP3	Epithelial-M3	blue	0.185789455085032	0.241325919280843	0.098670489155746	0.235163082805233	-0.0550965442486419
RNF103	RNF103	Epithelial-M3	blue	0.160236208193395	0.106168651452405	0.126410276525541	0.148733587823899	-0.0598509822455798
RMND5A	RMND5A	grey	grey	0.13985186869491	0.133729101206164	0.0612147192386378	0.150405430853646	-0.0244982098481931
CYTOR	CYTOR	Epithelial-M1	turquoise	0.133390338303693	0.135270099020044	0.0793723069314551	0.122319125562855	0.0217896367165975
KRCC1	KRCC1	Epithelial-M3	blue	0.206079231051318	0.237165012835194	0.0626593814376959	0.274080036234846	-0.0639002298374422
THNSL2	THNSL2	Epithelial-M1	turquoise	0.117585570014855	0.165788361510241	0.0349442442006737	0.126263628466586	-0.0231668169794709
EIF2AK3	EIF2AK3	grey	grey	0.140126926873127	0.124823332805021	0.0550719853893898	0.129353177306862	-0.039411669965053
RPIA	RPIA	grey	grey	0.113424821000881	0.131413599394332	0.0548883372620501	0.122109032019265	-0.0207029124216858
IGKC	IGKC	grey	grey	-0.109127320495919	-0.131420836844035	-0.0900079435689307	-0.124069226580612	0.0844915565564685
MRPS5	MRPS5	Epithelial-M1	turquoise	0.127650103837825	0.150610086533476	0.0673696947496182	0.109421690464658	-0.0104960032885481
ZNF514	ZNF514	grey	grey	0.112253503915809	0.0966244347099082	0.0368850717346587	0.110157555139679	-0.0317335361470378
PROM2	PROM2	grey	grey	0.139378571859078	0.150933425442298	0.0562775426126006	0.167302342456893	-0.0296875835283338
FAHD2A	FAHD2A	grey	grey	0.0957654723761688	0.0763472136914237	0.0632125008926476	0.0951676053596763	-0.0113655085390822
LINC00342	LINC00342	Epithelial-M3	blue	0.0991838998697765	0.037157557046273	0.146071249012495	0.0570675443161627	-0.0122063112176168
ANKRD36C	ANKRD36C	Epithelial-M3	blue	0.186395412774726	0.0677053009765571	0.235929227327	0.110213298578048	-0.0266031615018567
DUSP2	DUSP2	Epithelial-M1	turquoise	0.0530135369769734	0.0723196128941547	0.0446485267288684	0.037719288132841	0.0234846875365391
STARD7	STARD7	grey	grey	0.201026826857536	0.206676907323206	0.126681832558949	0.197966733094606	-0.0346270136427638
TMEM127	TMEM127	grey	grey	0.159779402199813	0.171711269629097	0.0927566154450299	0.180046085593243	-0.0367709740331572
CIAO1	CIAO1	grey	grey	0.166037383514092	0.192361628099303	0.057471809172945	0.201155504308509	-0.044604046128473
SNRNP200	SNRNP200	grey	grey	0.218374893842772	0.199969874627113	0.14278518750951	0.218494323719732	-0.0544535330990386
ARID5A	ARID5A	grey	grey	0.0720213657000629	0.0232227869440436	0.103274205898882	0.0327614843312927	0.0169078323635751
KANSL3	KANSL3	grey	grey	0.127908720537149	0.103324969317569	0.0948123241645872	0.0995658578796359	0.00982667553676013
LMAN2L	LMAN2L	Epithelial-M1	turquoise	0.0857918482353797	0.119171576779139	0.0349351342507602	0.108592725558107	-0.0415061747244373
CNNM4	CNNM4	grey	grey	0.102884996084816	0.0977805810179496	0.0412380241227427	0.105420268946927	-0.0588163718252339
CNNM3	CNNM3	grey	grey	0.0909058419920115	0.093671649120233	0.0545116439512192	0.104410512804187	-0.0153775234882993
ANKRD39	ANKRD39	Epithelial-M1	turquoise	0.115796369308062	0.144941652754981	0.0488043800270282	0.143876830792845	-0.0387105033852014
SEMA4C	SEMA4C	Epithelial-M1	turquoise	0.0679245071007149	0.0864228677138118	0.0289500001742315	0.0578559043412243	0.000988125267530419
FAHD2B	FAHD2B	Epithelial-M1	turquoise	0.0436757658033604	0.127937489453754	0.0248596138763907	0.0609605933609398	-0.00267478263099224
ANKRD36	ANKRD36	grey	grey	0.100454634972856	0.0395648719976	0.023390021809896	0.0780509445502299	0.00426294884167082
ANKRD36B	ANKRD36B	Epithelial-M1	turquoise	0.103488050293555	0.0648551131828999	0.0416581816976165	0.0842001365967912	-0.0353278458277392
COX5B	COX5B	Epithelial-M1	turquoise	0.20697079562652	0.399182877418256	0.0932146615129268	0.262345952596409	-0.0718430582247373
ACTR1B	ACTR1B	Epithelial-M1	turquoise	0.0968504779891574	0.155605864512166	0.0352950931018905	0.0980393260321917	-0.0312919977868805
C2orf92	C2orf92	grey	grey	0.0515281218394769	0.0312172823387441	0.0328290472294826	0.0433743143806346	0.0109797613400694
TMEM131	TMEM131	Epithelial-M3	blue	0.189260558020244	0.148866548551594	0.0549499031988543	0.206858653805873	-0.0493354513978695
INPP4A	INPP4A	grey	grey	0.0719383297470144	0.0397414792504497	0.0149009980739384	0.0623128591709474	-0.00906047288745996
COA5	COA5	Epithelial-M1	turquoise	0.16301243367982	0.230543931544578	0.0602289495272311	0.207644100133179	-0.0273734412543538
UNC50	UNC50	Epithelial-M1	turquoise	0.157326826822101	0.217040908882764	0.0875347680927882	0.194327343682173	-0.0698005342595916
MGAT4A	MGAT4A	Epithelial-M3	blue	0.197694735386735	0.165421694483654	0.0779781470473573	0.268366353961338	-0.0578542954130812
TSGA10	TSGA10	grey	grey	0.13519040970495	0.101810949383729	0.101728001515577	0.118823941593728	-0.027816719660212
C2orf15	C2orf15	Epithelial-M1	turquoise	0.0970432937121041	0.142787871804476	0.042997675014464	0.129640138820682	-0.0157321598077222
LIPT1	LIPT1	grey	grey	0.0488332850395118	0.0597800823412336	0.0308547716900855	0.0475320789229657	-0.0191153845300277
MITD1	MITD1	Epithelial-M1	turquoise	0.112366847580804	0.149592523509319	0.09849723434088	0.105065844507136	-0.0206782971436816
MRPL30	MRPL30	Epithelial-M1	turquoise	0.120020604349941	0.153132447719033	0.0484884844299297	0.136386729574735	-0.0366765023380454
TXNDC9	TXNDC9	grey	grey	0.136438727448357	0.176918975455982	0.0553351145214573	0.156453220928511	-0.0664870467668425
EIF5B	EIF5B	Epithelial-M1	turquoise	0.321090095319231	0.370206478709747	0.206091620922054	0.345248058252537	-0.0842955905438856
REV1	REV1	grey	grey	0.149608411079461	0.107973892127402	0.0928458248826603	0.136994234859633	-0.030157442052436
AFF3	AFF3	Epithelial-M3	blue	0.238370783112087	0.178325679237629	0.18647464731063	0.219946602760758	-0.0485675843882725
LONRF2	LONRF2	Epithelial-M3	blue	0.180940727963785	0.167054178100237	0.0673442683670192	0.234762180801979	-0.076221956847664
PDCL3	PDCL3	Epithelial-M1	turquoise	0.132787521755494	0.180868982982896	0.0695991276006837	0.149812786134472	-0.0440849275857539
NPAS2	NPAS2	Epithelial-M3	blue	0.0935477623353535	0.0540804886128761	0.00539877539389499	0.104507629206195	-0.0184556327792809
TBC1D8	TBC1D8	grey	grey	0.143859972431698	0.114126588396754	0.136064932163513	0.123861428797003	-0.0105974399209874
CNOT11	CNOT11	grey	grey	0.0923074246426567	0.100503660963722	0.0603366010448384	0.0880529635269162	-0.0329253561763307
RNF149	RNF149	Epithelial-M2	brown	0.168080839850981	0.139592530101017	0.164834239798453	0.14708180667312	-0.0145300272087067
MAP4K4	MAP4K4	grey	grey	0.0562593586128179	-0.00614194352827199	0.0746436337678504	-0.00603330562604397	0.0747532272994443
IL1R1	IL1R1	Epithelial-M2	brown	0.047652576900969	-0.0206020198599292	0.202871413089289	-0.0481909011371503	0.0891103593470011
MRPS9	MRPS9	Epithelial-M1	turquoise	0.112388240105268	0.159326365729815	0.0641543291528195	0.127491161117672	-0.0346371594242587
TGFBRAP1	TGFBRAP1	grey	grey	0.105482079111542	0.109125728798824	0.0414166743279193	0.119037322053234	-0.0416431651766683
C2orf49	C2orf49	Epithelial-M1	turquoise	0.164523506518376	0.169430232026716	0.0920163346321002	0.171887647700535	-0.0359668399264974
FHL2	FHL2	Epithelial-M1	turquoise	0.0874672334272768	0.0526022749243406	0.186625194667556	0.000663473317355999	0.0396250057670659
NCK2	NCK2	grey	grey	0.0851384780375778	0.078292713953366	0.0694426325323699	0.0776069202914711	0.0157489148838998
UXS1	UXS1	grey	grey	0.140904882799985	0.141490156154132	0.0756335836510608	0.140375957748547	-0.0297775793534724
SULT1C4	SULT1C4	Epithelial-M3	blue	0.100884676207758	0.0619832642469135	-0.0978349636107093	0.176622060376591	-0.0366270223792406
GCC2	GCC2	Epithelial-M3	blue	0.298064356110757	0.262024362704148	0.123435904411045	0.371112825506229	-0.0993238665715858
LIMS1	LIMS1	grey	grey	0.16211393502715	0.152718382468764	0.0650681716998037	0.175152610809807	-0.0153483522513716
RANBP2	RANBP2	Epithelial-M3	blue	0.257765136619934	0.205809577322054	0.169637324096578	0.247148253915079	-0.04042389906467
CCDC138	CCDC138	grey	grey	0.052092307458188	0.0316443565271932	0.0339826585451564	0.0360363191322351	-0.0327710409651261
SOWAHC	SOWAHC	Epithelial-M3	blue	0.171720954936154	0.181975209327081	0.0921082232196172	0.216439565053405	-0.057699506422719
MALL	MALL	grey	grey	-0.00519653241941142	-0.0256575067471731	-0.00715940611730249	-0.0279753464325576	0.0458369431332271
NPHP1	NPHP1	Epithelial-M1	turquoise	0.119017137487698	0.100798815026005	0.0876732997931055	0.103886792398045	-0.0193211444319194
MTLN	MTLN	Epithelial-M1	turquoise	0.107667288444545	0.222691771901559	0.0277772372228414	0.134231582575611	0.00362438468674276
ACOXL	ACOXL	grey	grey	-0.00493487644807271	-0.00745811904288294	0.0115021904420157	0.000315792154336	-0.0208950057397774
MIR4435-2HG	MIR4435-2HG	grey	grey	0.00729477658933438	-0.0187020621904139	0.00790031011840168	-0.0148116206916678	0.0247465157040535
BCL2L11	BCL2L11	Epithelial-M3	blue	0.154320419705769	0.141377836204552	0.0958027900092932	0.182814718297301	-0.0532667576528335
ANAPC1	ANAPC1	grey	grey	0.0596546479229193	0.0387647880572764	0.0263870671871252	0.0472877610505019	-0.023057395518238
MERTK	MERTK	grey	grey	-0.0232682043753755	-0.0280564292322221	0.00337551712607668	-0.0372019671538488	0.0140781206539476
TMEM87B	TMEM87B	grey	grey	0.188127504285285	0.17485789493901	0.0893620932407927	0.203514353303648	-0.0281674468814485
ZC3H8	ZC3H8	Epithelial-M1	turquoise	0.103120055598363	0.138257106294593	0.0542935766004141	0.120402085208944	-0.0245235490522549
ZC3H6	ZC3H6	Epithelial-M3	blue	0.178958916014969	0.182418945805873	0.0947697036800799	0.234503287968308	-0.0400236590902697
TTL	TTL	grey	grey	0.0858617704452528	0.0769957511567175	0.0179669499982617	0.0915600900140109	0.00895656919996637
POLR1B	POLR1B	grey	grey	0.0676560797603797	0.0564084377733332	-0.00128353587708141	0.0768072704019434	-0.0403442321932658
CHCHD5	CHCHD5	Epithelial-M1	turquoise	0.198273509136458	0.328245287379775	0.0389243067755673	0.271601888313389	-0.0504771294977769
SLC20A1	SLC20A1	Epithelial-M1	turquoise	0.128217535803355	0.143521710828124	0.100773280333526	0.127538472182375	-0.0155531499080168
PSD4	PSD4	grey	grey	0.12446189605927	0.116967752094984	0.111637403256069	0.1108199725131	-0.013941141564579
PAX8-AS1	PAX8-AS1	Epithelial-M3	blue	0.0770461287595084	0.0499516108387576	0.0144539448830341	0.108103892308437	-0.0506904587299424
RABL2A	RABL2A	Epithelial-M1	turquoise	0.115252108542433	0.100840419378275	0.0768822919068899	0.118960240514539	-0.0260987055653491
SLC35F5	SLC35F5	grey	grey	0.228768529154765	0.191177515377482	0.155266128462017	0.208718720525703	-0.0426461753147263
ACTR3	ACTR3	Epithelial-M1	turquoise	0.233569044006648	0.225385944095944	0.128194072045376	0.205201192019023	-0.0298512332006301
DDX18	DDX18	Epithelial-M1	turquoise	0.197018569749368	0.23042489497541	0.138451454967112	0.204595880873132	-0.0654069403556724
CCDC93	CCDC93	grey	grey	0.114775097556736	0.0726716194725782	0.0715674791861788	0.0968903750636866	0.00248093697861414
INSIG2	INSIG2	grey	grey	0.1251669961107	0.117688751596324	0.101394360459524	0.117621587430106	-0.0514567215747345
STEAP3	STEAP3	Epithelial-M1	turquoise	0.106546573774358	0.118296490320149	0.0605827387040371	0.104565174501365	-0.0478542831246946
C2orf76	C2orf76	grey	grey	0.0917331172357636	0.120762446427581	0.0620258739683559	0.108585010513522	-0.00382439549753148
DBI	DBI	Epithelial-M1	turquoise	0.19390131361869	0.424476789316592	0.0122998486679587	0.3061788016545	-0.0634549886573851
TMEM37	TMEM37	Epithelial-M3	blue	0.0367002658895178	0.0515003609060347	-0.0140066789402684	0.0661933237803943	0.00418631176417781
CFAP221	CFAP221	grey	grey	0.00817616532500082	0.0208753236160765	0.0149471554723314	0.0224263627000723	-0.00857970895479954
TMEM177	TMEM177	grey	grey	0.0700250081981044	0.103159127070093	0.0189827795097657	0.101646971016453	-0.0422186688289892
PTPN4	PTPN4	grey	grey	0.147576462357763	0.0662424106552515	0.076542942217316	0.108516766567566	-0.0159045156174916
EPB41L5	EPB41L5	grey	grey	0.186625631115401	0.164637912196615	0.0884692268354126	0.180024932778861	-0.0591972561355784
TMEM185B	TMEM185B	grey	grey	0.11961820620381	0.155653106128953	0.0558034863720018	0.136116238228395	-0.0346743454544275
RALB	RALB	Epithelial-M1	turquoise	0.102867158194622	0.127564492448553	0.0983858361049787	0.0869001092695499	-0.0215116981587961
INHBB	INHBB	Epithelial-M2	brown	0.122705269252799	0.0903921599886392	0.327954594046996	0.0310420790939951	0.0314668665609073
TFCP2L1	TFCP2L1	grey	grey	0.0340521950062608	-0.00501235870997959	0.0490318096550486	-0.0171218687604931	0.046655291331779
CLASP1	CLASP1	grey	grey	0.137427932439358	0.0948689118367584	0.100630614496052	0.121603889420803	-0.0193144944731755
NIFK-AS1	NIFK-AS1	Epithelial-M1	turquoise	0.0812251062441669	0.0912034252715793	0.0573730917981765	0.0801844132826498	-0.0094204383235789
NIFK	NIFK	Epithelial-M1	turquoise	0.148730876395371	0.242724873932989	0.0659042186114764	0.187498996682554	-0.0566351269121488
TSN	TSN	grey	grey	0.176844597050914	0.201551516648969	0.10192669094748	0.19538305426377	-0.0581223839651959
GYPC	GYPC	grey	grey	-0.0586144308562662	-0.0830397161339663	-0.0239460980645476	-0.0958023909280426	0.0851337501678357
BIN1	BIN1	Epithelial-M3	blue	0.0368577982775966	0.0403375006167216	0.0028988286500033	0.0491859904618636	-0.0264611581723611
ERCC3	ERCC3	Epithelial-M1	turquoise	0.0856075901712311	0.10390451030123	0.027828220071886	0.0937684496893751	-0.0326601320030428
MAP3K2	MAP3K2	grey	grey	0.263685139397353	0.219114517553874	0.18448817772979	0.238185473956042	-0.0263818868151657
IWS1	IWS1	grey	grey	0.213083243390492	0.176445289860699	0.10652541278189	0.197344505850965	-0.0166146569466642
WDR33	WDR33	grey	grey	0.158909225930336	0.162570525911779	0.0913029429518541	0.158791341072984	-0.021685499810526
SFT2D3	SFT2D3	grey	grey	0.0999918864482495	0.103563620170696	0.0299118364210208	0.118224003651858	-0.0249316813441546
POLR2D	POLR2D	Epithelial-M1	turquoise	0.0902750177631013	0.105749427093285	0.0386202577547554	0.0924543324252126	-0.0244299379979518
AMMECR1L	AMMECR1L	grey	grey	0.100789144385284	0.0875449103197581	0.0453506908687721	0.109050727724262	-0.0266562352426047
SAP130	SAP130	grey	grey	0.0761481804382328	0.0503627427881024	0.0321149729272779	0.0611425509554323	-0.0050533247563768
UGGT1	UGGT1	grey	grey	0.143705233239679	0.126694096657668	0.0544634212881515	0.140401969339309	-0.0298079111906585
HS6ST1	HS6ST1	Epithelial-M1	turquoise	0.151782394869955	0.168065956150133	0.0606820139712619	0.160444726877727	-0.0499535092502315
PLAC9P1	PLAC9P1	Epithelial-M1	turquoise	0.109141221603016	0.254166667227677	0.0224840535738443	0.122155747613983	-0.0375153263611856
RAB6C-AS1	RAB6C-AS1	Epithelial-M1	turquoise	0.0985374266548954	0.125936308226199	0.0549473010822736	0.0786682653695412	-0.026018779376306
SMPD4	SMPD4	Epithelial-M1	turquoise	0.0361760316879156	0.0329607672440672	0.0240369933605362	0.0228455373827358	-0.00630511599150495
MZT2B	MZT2B	Epithelial-M1	turquoise	0.187867068544405	0.438192559707069	-0.0347640703807239	0.327684048895712	-0.0974473911488899
CCDC115	CCDC115	Epithelial-M1	turquoise	0.155194008748792	0.21205530722429	0.0523541411988078	0.187659114900323	-0.0774661808266254
IMP4	IMP4	Epithelial-M1	turquoise	0.111102058322941	0.16557049033525	0.0441617812629227	0.12713536496646	-0.0419968206017623
PTPN18	PTPN18	grey	grey	0.125053000873348	0.159128237049919	0.040609698408734	0.149754631519506	-0.0231523953454252
FAM168B	FAM168B	grey	grey	0.163890284265366	0.158270004182261	0.0765261589061059	0.152531277485777	-0.058133510317839
PLEKHB2	PLEKHB2	grey	grey	0.159029877475496	0.161893608316929	0.0728723689552832	0.166023230319672	-0.0248833784811267
MZT2A	MZT2A	Epithelial-M1	turquoise	0.151496394015813	0.310490416527531	0.00359316373725036	0.19465996117539	-0.0423866806414583
CCDC74A	CCDC74A	Epithelial-M1	turquoise	0.0958455718854258	0.15805218221677	0.0380401997343384	0.122425980046316	-0.0252831038490085
LINC01087	LINC01087	Epithelial-M1	turquoise	0.178187607752875	0.155857922233664	0.138308283041616	0.130218131120404	-0.0311127816667363
GPR39	GPR39	Epithelial-M3	blue	0.0406769763543435	0.0446328633090791	0.0220864670511406	0.0555702390661345	-0.0267173035181045
NCKAP5	NCKAP5	Epithelial-M1	turquoise	0.103158509373656	0.063788913727879	0.108306669211858	0.0465938098447468	0.00432948970692538
MGAT5	MGAT5	grey	grey	0.152798750188952	0.109975970404707	0.0454032321988505	0.139842927144028	-0.0112596206872708
TMEM163	TMEM163	grey	grey	-0.0169648723315831	-0.0390968740088716	-0.0106613735697035	-0.0310307423952823	0.00301736216746724
CCNT2	CCNT2	Epithelial-M1	turquoise	0.152372029929129	0.137702051695486	0.0622051526795654	0.148851984717674	-0.037380911340646
RAB3GAP1	RAB3GAP1	Epithelial-M2	brown	0.180889361367847	0.152029311560758	0.186451447718299	0.159024195922659	-0.0245054938302548
ZRANB3	ZRANB3	grey	grey	0.0855184153031073	0.0647945203625246	0.073374354627537	0.0841085335757012	-0.00906820153315783
R3HDM1	R3HDM1	grey	grey	0.118544357997829	0.140766074406588	0.0513286117754981	0.126651341597796	-0.0455649866979292
UBXN4	UBXN4	Epithelial-M1	turquoise	0.343186113508326	0.406453964352613	0.232787966475527	0.374084320358721	-0.0883766546124447
CXCR4	CXCR4	grey	grey	0.00574695336865698	0.004868254508992	-0.0462342699252195	0.0285863382436642	0.0292228838991496
HNMT	HNMT	Epithelial-M2	brown	0.140204009135321	0.148542162212044	0.153663401925984	0.143047001237472	-0.0384599423322289
SPOPL	SPOPL	Epithelial-M1	turquoise	0.211203065283505	0.20694953623906	0.191243404577052	0.185380011652652	-0.017943487564089
KYNU	KYNU	Epithelial-M3	blue	0.087337798010727	0.0419030954828255	0.0410264171290107	0.0734967090474783	-0.0140913744453079
GTDC1	GTDC1	grey	grey	0.0334953602087343	0.0348185169648533	0.0335393555381718	0.0230618915720564	-0.0230338398654731
ACVR2A	ACVR2A	grey	grey	0.0839700783256634	0.0617724918793285	0.0587946434529132	0.0857480828992333	-0.0116237245623088
ORC4	ORC4	grey	grey	0.123033338867574	0.141404619931745	0.0542986451215563	0.142558932612297	-0.0410688877859113
MBD5	MBD5	Epithelial-M3	blue	0.115827364413188	0.0852207646186522	0.0775564981230113	0.111070486920011	-0.0159350251527885
EPC2	EPC2	grey	grey	0.13117219274712	0.0858109621086834	0.0715180589761566	0.122054303149421	-0.0174066629768778
KIF5C	KIF5C	Epithelial-M2	brown	0.127312032354549	0.124261319900877	0.291057739974333	0.0910444320513753	-0.0244745466642599
LYPD6B	LYPD6B	Epithelial-M2	brown	0.114686361212693	0.102928252171651	0.127183240992615	0.101794054679818	-0.0175305489883278
MMADHC	MMADHC	grey	grey	0.172100742255705	0.218778593708867	0.126606433940552	0.17685587197141	-0.0400507390006469
RND3	RND3	Epithelial-M2	brown	0.150839251057892	0.0965631523214104	0.18607745844761	0.0855761481956268	-0.00654868747384858
RBM43	RBM43	Epithelial-M1	turquoise	0.153202056885852	0.199756766683282	0.0503146795991744	0.199351999243334	-0.0568149839127762
NMI	NMI	grey	grey	0.0887473065113693	0.0811406323539101	0.0783474704480001	0.0635831184196667	0.00222522218002639
RIF1	RIF1	Epithelial-M3	blue	0.23159130930489	0.171225134636769	0.140292085643328	0.236857711591575	-0.0261489156970502
ARL5A	ARL5A	grey	grey	0.108284383865172	0.0915876525563999	0.0679493595193337	0.0929572797950276	-0.00325062639869265
CACNB4	CACNB4	grey	grey	0.0587565871832978	0.0271391300862561	0.0544954869775714	0.0233204803604557	0.0404289230408824
STAM2	STAM2	grey	grey	0.168433709294935	0.157162517444103	0.149517958106826	0.159830330713354	-0.0279976638517135
FMNL2	FMNL2	grey	grey	0.00388913212914801	0.0192183585301241	-0.0223774165262819	0.0102019921858577	0.00283860428661751
PRPF40A	PRPF40A	Epithelial-M1	turquoise	0.305323885799899	0.35137452548678	0.152202376898045	0.327904656461112	-0.066669008897085
ARL6IP6	ARL6IP6	grey	grey	0.104402582032541	0.117106851499181	0.0651810201212295	0.109079116558015	0.00252495207324118
LINC01876	LINC01876	grey	grey	0.101630373083985	0.0670061885724663	0.0386666677235891	0.0997836493587159	-0.0150805452305678
NR4A2	NR4A2	Epithelial-M3	blue	0.115745708722447	0.0882161200343436	0.0692602250472945	0.194320527398838	-0.0654899537143623
GPD2	GPD2	Epithelial-M3	blue	0.169515083631045	0.147664082669185	0.040497098692552	0.208569752565253	-0.0616132676845164
GALNT5	GALNT5	Epithelial-M1	turquoise	0.0962713734843824	0.115622045094629	-0.00481136681427342	0.116186927360708	-0.0333721875700901
ACVR1	ACVR1	grey	grey	0.0838211455022586	0.0671529343976018	0.0563966075585594	0.0596316240608507	0.0270507136247954
PKP4	PKP4	Epithelial-M3	blue	0.218200374082411	0.188577818962185	0.180623982179774	0.223701841942658	-0.0260318005252114
TANC1	TANC1	Epithelial-M3	blue	0.0873325448685482	0.0558565251113901	0.0466297874213473	0.10796944288523	-0.0246451369710838
WDSUB1	WDSUB1	grey	grey	0.0969480275114294	0.0812973124848153	0.0336567270196205	0.0994251273312306	0.00180255753715407
BAZ2B	BAZ2B	Epithelial-M3	blue	0.269209284687323	0.194030478429407	0.199690442614483	0.258019324188737	-0.0678600024572751
CD302	CD302	Epithelial-M1	turquoise	0.100123916549997	0.0882361072890141	0.134749221505641	0.0678338289507814	-0.0278352283240783
PLA2R1	PLA2R1	Epithelial-M3	blue	0.0979028509608442	0.0406236439646094	0.0635651777312859	0.0967647798293583	-0.0397174071080299
ITGB6	ITGB6	Epithelial-M3	blue	0.187423284486889	0.133106552651691	0.188422929335961	0.182571720173514	-0.0620778267071551
LINC02478	LINC02478	Epithelial-M1	turquoise	0.00457934804477275	0.0234678384671464	0.00708143025307716	0.0136902945998714	0.0249661794286399
RBMS1	RBMS1	grey	grey	0.155124088817883	0.104548912615985	0.148567676503562	0.117875598996387	0.0121620760497603
TANK	TANK	Epithelial-M1	turquoise	0.0995745760933878	0.125380478681673	0.0580030662496994	0.114601117407086	-0.0368603840666504
PSMD14	PSMD14	Epithelial-M1	turquoise	0.156894565127642	0.203714347958524	0.0466249599247794	0.179811382316279	-0.0586563767984217
DPP4	DPP4	grey	grey	0.00683498188189115	-0.00791786799843787	-0.0146248008024432	-0.00741684497694536	0.0578317716267328
IFIH1	IFIH1	grey	grey	0.137710934983062	0.161700741182348	0.0813645382956298	0.143325631585112	-0.0505447901847685
GCA	GCA	Epithelial-M1	turquoise	0.102437461630229	0.127452182796141	0.0646612624070068	0.0992032886042067	-0.0234289351027987
FIGN	FIGN	grey	grey	-0.014194831535977	-0.0180170384285515	0.00875477965868953	-0.0192421078613546	-0.00289025630733512
GRB14	GRB14	Epithelial-M1	turquoise	0.0915369260985507	0.24930700183317	-0.0170707238347702	0.0971627745998571	-0.030528584044968
COBLL1	COBLL1	Epithelial-M3	blue	0.12476390640219	0.0826738505193554	0.0760226428237207	0.108837078238787	0.00669307348320573
CSRNP3	CSRNP3	Epithelial-M1	turquoise	0.061344996171947	0.0562394468684216	0.0376318436478233	0.0396201124894085	0.0235874211545116
GALNT3	GALNT3	Epithelial-M3	blue	0.156243141949541	0.115998784489818	0.124354430413374	0.162716697622855	-0.0200441341802613
TTC21B	TTC21B	grey	grey	0.0746945422552126	0.0267355164266944	0.0488884145413702	0.0586322261030318	-0.0103910380433325
SCN1A-AS1	SCN1A-AS1	grey	grey	0.142658994170259	0.102105954142035	0.0356333574647024	0.138447420466828	-0.0413138476775362
SCN9A	SCN9A	grey	grey	-0.0245059042257263	-0.0392490892796752	-0.0314132826037606	-0.0272837082601692	-0.00663615780061239
STK39	STK39	Epithelial-M1	turquoise	0.134233745372218	0.158099887520205	0.0394733724466783	0.13470292181893	-0.0398520843791464
CERS6	CERS6	Epithelial-M3	blue	0.31955227387766	0.320050369745104	0.14548624081296	0.411327094366466	-0.106264753977995
NOSTRIN	NOSTRIN	grey	grey	0.139098153110513	0.174656537786721	0.0932423085823311	0.17415561354329	-0.0540672651571841
LRP2	LRP2	grey	grey	0.146033333831576	0.169667126541383	0.045782559678516	0.20406505925611	-0.0532584621290916
BBS5	BBS5	grey	grey	0.110643759918508	0.116309119880836	0.0609517019966002	0.115958182414903	-0.00143372201675401
FASTKD1	FASTKD1	grey	grey	0.0903838673738791	0.0724007885212413	0.0375623569714982	0.0835466799619849	-0.0256377597030628
PPIG	PPIG	Epithelial-M3	blue	0.306882682640784	0.329828379046979	0.182380259782067	0.360900856113932	-0.0791416744400208
PHOSPHO2	PHOSPHO2	grey	grey	0.121189590658732	0.142743230910184	0.12354291737609	0.128232685624679	-0.0253138677959953
KLHL23	KLHL23	Epithelial-M1	turquoise	0.108140703643868	0.099012937810207	0.100575823717245	0.0770303283368653	0.0161012616613742
SSB	SSB	Epithelial-M1	turquoise	0.254724437551919	0.331352535565214	0.163357849828853	0.280616236693103	-0.0612801351608925
METTL5	METTL5	grey	grey	0.163836191951823	0.230057677292737	0.0901585621609616	0.201685066894096	-0.0579778135156148
UBR3	UBR3	Epithelial-M3	blue	0.13632408144562	0.0981879142757325	0.0756827283427714	0.141099823113012	-0.0524925575665943
ERICH2	ERICH2	grey	grey	-0.00142163391813643	0.00985691985099133	0.0103625510136244	-0.00304156896232775	0.0320363974524227
GORASP2	GORASP2	grey	grey	0.158113867943964	0.191782261585949	0.0666544004740276	0.181077333129631	-0.0583573424220716
TLK1	TLK1	Epithelial-M3	blue	0.238227160527283	0.228003626279488	0.165044849007277	0.27274253238301	-0.0518016210816362
METTL8	METTL8	grey	grey	0.117659932530739	0.0989158782833789	0.029429651468846	0.123064042966288	-0.0267682816182422
DCAF17	DCAF17	grey	grey	0.0911949911633511	0.067750390835223	0.0605190196989272	0.0827201893589372	-0.0187961350938734
CYBRD1	CYBRD1	Epithelial-M3	blue	0.12867218869188	0.139371678682887	0.14858971441059	0.175717038075487	-0.0416934470387152
DYNC1I2	DYNC1I2	Epithelial-M1	turquoise	0.247547839460832	0.309813783120739	0.119175158366135	0.309057726628024	-0.0776228972134815
SLC25A12	SLC25A12	Epithelial-M3	blue	0.0788636132014682	0.064089030984841	0.0298162721057937	0.0991451039892831	-0.0232804663291552
HAT1	HAT1	grey	grey	0.1440209813231	0.167171393477433	0.0806950103753364	0.168143943726172	-0.0658204025688239
ITGA6	ITGA6	Epithelial-M3	blue	0.0982747668729249	0.0565562048116157	0.0648111302114166	0.084142015253769	-0.0017566811408562
PDK1	PDK1	Epithelial-M3	blue	0.0606099717593324	0.036768857521561	0.0212298025362183	0.085350484305384	-0.052607130997237
RAPGEF4	RAPGEF4	grey	grey	0.0642583461641071	0.0107338903679801	0.0464253554728638	0.032868761143244	0.037088282069783
MAP3K20	MAP3K20	Epithelial-M3	blue	0.1690607047416	0.142595441565339	0.105647448826735	0.179040944170738	-0.0405652268354238
SP3	SP3	Epithelial-M1	turquoise	0.215204442444032	0.208949435844244	0.124102793741286	0.214801119978704	-0.0505332232146967
OLA1	OLA1	grey	grey	0.196234892428718	0.2376195984781	0.0879853918567434	0.218284515022715	-0.0775816202656057
CIR1	CIR1	Epithelial-M1	turquoise	0.183136694799148	0.230629747865678	0.0434242823432291	0.23034901583804	-0.0604464330533557
SCRN3	SCRN3	Epithelial-M3	blue	0.106583730587471	0.117937187089461	0.0291522008485175	0.141204568391268	-0.024813905285919
GPR155	GPR155	Epithelial-M1	turquoise	0.0796161912244647	0.0730788625516707	0.0147406958059711	0.0767165317516224	0.0229701677157762
ATF2	ATF2	grey	grey	0.140328690806115	0.138412588880584	0.0665538768177735	0.14243081427503	-0.0302696209500562
ATP5MC3	ATP5MC3	Epithelial-M1	turquoise	0.197309127080421	0.380452609153586	0.0828019464390638	0.225647220182093	-0.0616950851634605
LNPK	LNPK	grey	grey	0.129994228851547	0.124721459338017	0.0835570983827116	0.133618481186454	-0.0178315755290418
HAGLR	HAGLR	Epithelial-M1	turquoise	0.0587266663164268	0.0932064415353288	0.0157706055599756	0.0606030606685299	-0.0210047925905687
MTX2	MTX2	Epithelial-M1	turquoise	0.13444279441047	0.197568903470784	0.0851070154277899	0.134261087296137	-0.0277457560164722
LINC01116	LINC01116	Epithelial-M1	turquoise	0.103882218592078	0.178446456154744	0.0343115259889983	0.106605615350431	-0.0365683757340682
HNRNPA3	HNRNPA3	Epithelial-M3	blue	0.256674316298777	0.278113177190676	0.152941374471281	0.286520329705427	-0.0847561859081344
NFE2L2	NFE2L2	grey	grey	0.287033843960264	0.251908201356095	0.255816264040069	0.270446032549501	-0.0550155633020463
AGPS	AGPS	Epithelial-M3	blue	0.162694013749103	0.141839338860573	0.119420836602778	0.149786965735993	-0.0555779977960731
TTC30A	TTC30A	grey	grey	0.0782611892452471	0.0927372084821999	0.0757436170202613	0.084502110592662	-0.0133281877597144
RBM45	RBM45	grey	grey	0.0727738137737426	0.0804161250526197	0.0218108111185779	0.092377649962374	-0.0212999707850446
OSBPL6	OSBPL6	Epithelial-M3	blue	0.12079936618954	0.0920952400564006	-0.00783339501634284	0.16147529207481	-0.0313804799046505
PRKRA	PRKRA	Epithelial-M1	turquoise	0.107054573986309	0.140351902887917	0.057741291103674	0.113081167446564	-0.0168521890037976
PLEKHA3	PLEKHA3	grey	grey	0.226867571408879	0.248757222719816	0.137868149277841	0.250810331224196	-0.0948359892678522
TTN-AS1	TTN-AS1	grey	grey	0.0736500842620038	0.0178780360675222	0.0375388101595946	0.0440595438341471	0.00473801550794889
TTN	TTN	Epithelial-M4	yellow	-0.00223880762380482	-0.102615908276266	0.0174284610236196	-0.0484904706107712	0.0217386959368426
CCDC141	CCDC141	grey	grey	-0.0538100050105424	-0.0671509077638957	-0.0371290008854895	-0.0638381313418551	-0.00419244844533271
SESTD1	SESTD1	Epithelial-M3	blue	0.113303960668903	0.070310257013305	0.113395354323296	0.118531291655488	-0.0434781970268668
ZNF385B	ZNF385B	Epithelial-M1	turquoise	0.0898488704053513	0.152199615882406	0.0404490784657541	0.0978002905550837	-0.042628616204204
CWC22	CWC22	grey	grey	0.129410690868097	0.120495730820255	0.0929745439810341	0.134172145786697	-0.00909653109719338
UBE2E3	UBE2E3	Epithelial-M3	blue	0.106599034319817	0.0890862119738214	0.107467242538447	0.115858519770586	-0.0100279041060221
ITPRID2	ITPRID2	Epithelial-M3	blue	0.125341817825674	0.100051776448509	-0.130920842420391	0.308144170111648	-0.108816897491247
PPP1R1C	PPP1R1C	Epithelial-M3	blue	0.0271930794451431	0.0361510405177842	-0.0295671654506421	0.0650205488201141	0.0250968531819276
DNAJC10	DNAJC10	Epithelial-M3	blue	0.248235686912754	0.237075334590228	0.0903507621545147	0.286953517495824	-0.0558312492103391
NCKAP1	NCKAP1	grey	grey	0.245883920310013	0.200746779292193	0.136731066179935	0.238753418137163	-0.056722466703574
NUP35	NUP35	grey	grey	0.0926441020393377	0.0894677542527499	0.0777616021101151	0.0862505937908252	-0.0135263183453319
LINC01473	LINC01473	grey	grey	0.0524577283412432	0.0447699429664847	0.0298402059529306	0.0416349124942906	-0.000701274854953282
ZC3H15	ZC3H15	Epithelial-M1	turquoise	0.258919236481767	0.318067953034292	0.122153831540115	0.300923265545149	-0.0635530857084769
ITGAV	ITGAV	Epithelial-M3	blue	0.177770945672199	0.133223200436217	0.126665783976266	0.183201008408342	-0.034722994562663
TFPI	TFPI	grey	grey	-0.0193275963701462	-0.0532327419393553	-0.0237451905246117	-0.0595703528879865	0.067700684549287
GULP1	GULP1	Epithelial-M3	blue	0.0460702140501907	0.0351578853225409	-0.00330964902588325	0.0823152142715896	-0.0202507654622144
COL3A1	COL3A1	Epithelial-M4	yellow	-0.198108785804061	-0.220110344841303	-0.141880914600988	-0.259081470351941	0.0458759231180508
WDR75	WDR75	grey	grey	0.0828539899590238	0.0864677596774601	0.0351449104149677	0.0842995173556268	-0.0282845101440647
SLC40A1	SLC40A1	Epithelial-M2	brown	0.201639742873922	0.183481636443902	0.417148988060574	0.138389527746741	-0.0261768448140368
ASNSD1	ASNSD1	grey	grey	0.116914891055326	0.120792924133912	0.0800529075215482	0.10992081908701	-0.0204592436781342
ANKAR	ANKAR	Epithelial-M1	turquoise	0.0769306011515565	0.0678317176708868	0.0547781599021979	0.0712575099313311	-0.00516635305807028
OSGEPL1	OSGEPL1	grey	grey	0.0699911782245944	0.0685894597833035	0.0620226025541122	0.0701713299212461	-0.00526761031052683
ORMDL1	ORMDL1	Epithelial-M1	turquoise	0.211654630449581	0.256915195137278	0.0994329755790336	0.245304845909052	-0.0660765010482594
PMS1	PMS1	grey	grey	0.126194534327591	0.102893071503079	0.0632052220761592	0.0962485956293665	-0.0271553285247358
HIBCH	HIBCH	grey	grey	0.0975200475893021	0.0833624882542328	0.0533793690894876	0.0705235875105944	0.0150082552861709
INPP1	INPP1	grey	grey	0.053819009414145	0.0370318759297878	-0.00495990010930085	0.0488165575695835	0.0258779101280933
MFSD6	MFSD6	grey	grey	0.217585071053279	0.215886481760897	0.104475695091379	0.2360097604785	-0.055938444230946
NAB1	NAB1	grey	grey	0.104619071831595	0.0732687124345514	0.0497657021812219	0.0968050671736859	-0.000470797968070774
GLS	GLS	Epithelial-M3	blue	0.121150515653308	0.0694647055211741	0.087548272870943	0.130064655208632	-0.0261522255339348
STAT1	STAT1	Epithelial-M1	turquoise	0.209969981244309	0.276955763455208	0.109967581581332	0.216633383725141	-0.0449295778403162
MYO1B	MYO1B	Epithelial-M3	blue	0.143433889490733	0.108675529741609	0.129587103727299	0.147541083140338	0.0164236544983723
NABP1	NABP1	Epithelial-M2	brown	0.0685342189121	0.00987792671401402	0.126206666656183	0.0194437685710077	0.00764877933016548
CAVIN2	CAVIN2	grey	grey	-0.0278017401936835	-0.0578102718771645	-0.0228502791766812	-0.0564967394607181	0.0832045568601684
SLC39A10	SLC39A10	Epithelial-M3	blue	0.134616537173904	0.0993759614231109	0.068779401474032	0.151626424617379	-0.0220894590530277
DNAH7	DNAH7	grey	grey	0.078061575219647	0.0436662374619059	0.0662954097562109	0.0608424356379954	-0.0111838591919831
STK17B	STK17B	Epithelial-M3	blue	0.0686469406802164	0.0255386300745552	0.055511946773395	0.0521343461026288	-0.00850642987904155
HECW2	HECW2	Epithelial-M3	blue	0.0486359175372043	0.00549478056623221	-0.0561795463438514	0.0792048268496108	0.00578178434230259
GTF3C3	GTF3C3	grey	grey	0.123986349535688	0.116029623939868	0.0668584979836389	0.116383133570532	-0.0520764214254852
PGAP1	PGAP1	grey	grey	0.0796839183490904	0.038049638559491	0.0576565843951581	0.0474613833080442	0.0200890058642974
ANKRD44	ANKRD44	Epithelial-M3	blue	0.0453649614587382	0.0154892222513765	-0.0258829071624815	0.0721877851466711	-0.0205675804178681
SF3B1	SF3B1	Epithelial-M1	turquoise	0.296674851077406	0.303018509876396	0.182855446321447	0.31407483924075	-0.0786808581698265
COQ10B	COQ10B	Epithelial-M1	turquoise	0.131393438785143	0.159247417925037	0.075198354153472	0.144154267724728	-0.082850227989289
HSPD1	HSPD1	Epithelial-M1	turquoise	0.276900343782317	0.338954514133524	0.158729871232489	0.265789967311717	-0.0554393918205429
HSPE1	HSPE1	Epithelial-M1	turquoise	0.198117728403174	0.354831824015939	0.115289543832469	0.212330083360767	-0.0545014040658541
MOB4	MOB4	Epithelial-M1	turquoise	0.122476841015748	0.160503765981893	0.064472849922216	0.126589483085493	-0.0142375179923585
PLCL1	PLCL1	Epithelial-M2	brown	0.0199241513657907	0.00302523424179268	0.124437169709064	-0.0290129709014962	0.0200723372344668
C2orf69	C2orf69	grey	grey	0.106768603780203	0.1097896178269	0.0649747690190411	0.116067259916848	-0.0403298548403855
TYW5	TYW5	grey	grey	0.100061457801292	0.0632452309131024	0.0504271340136149	0.0848667862712009	0.00670905109865844
MAIP1	MAIP1	Epithelial-M1	turquoise	0.0835475591494729	0.133498815628451	0.0326099818616915	0.0999712870911304	-0.0356911590420848
SPATS2L	SPATS2L	Epithelial-M1	turquoise	0.166007043389698	0.192715456455555	0.0930256452004571	0.145548351529591	-0.0244917039442972
KCTD18	KCTD18	grey	grey	0.117421006574049	0.0791765937659549	0.0567938277470422	0.113021625931401	-0.0297324155001033
BZW1	BZW1	Epithelial-M1	turquoise	0.272889656187922	0.331308439707951	0.166734138455666	0.300072415198117	-0.0991904472932628
CLK1	CLK1	Epithelial-M1	turquoise	0.190445240734693	0.183762616724968	0.124216379139245	0.184020454684824	-0.0120222219880146
PPIL3	PPIL3	Epithelial-M1	turquoise	0.108246403956777	0.145541058992159	0.0465583003745522	0.117217549199613	-0.0227040680763059
NIF3L1	NIF3L1	grey	grey	0.102903108176298	0.130692787863009	0.0331384700695771	0.122785056724596	-0.0367325554133614
ORC2	ORC2	grey	grey	0.115954019353635	0.0825907036228289	0.0690977506135344	0.103724810467942	-0.0318861554914748
NDUFB3	NDUFB3	Epithelial-M1	turquoise	0.177694989234746	0.323166503609414	0.0742683105446711	0.221762828102631	-0.0461728050684634
CFLAR	CFLAR	Epithelial-M3	blue	0.231859879963303	0.157356634404291	0.167297884940714	0.223884765049985	-0.0350687191786834
CFLAR-AS1	CFLAR-AS1	grey	grey	-0.0167484258685633	-0.0619759081892483	0.0180170412147176	-0.0415253763056755	0.0193745046976082
CASP10	CASP10	grey	grey	0.0470368194024423	0.0282107130766894	-0.000564086639683917	0.0503031120306905	-0.0414853770240332
CASP8	CASP8	Epithelial-M3	blue	0.136477314555701	0.0958473192088235	0.0561092143769515	0.143938668649072	-0.0239689270296263
TRAK2	TRAK2	Epithelial-M3	blue	0.147739248351163	0.139701985254347	0.0650087843690482	0.172431006205241	-0.0421542305747212
STRADB	STRADB	grey	grey	0.0847887431308081	0.0867005173618269	0.0299956301446095	0.110107523961232	-0.0186854645119964
TMEM237	TMEM237	Epithelial-M1	turquoise	0.0967477339830274	0.106261877190637	0.0443524136883778	0.097680629328337	-0.0159548622616263
ALS2	ALS2	grey	grey	0.0976265767902845	0.0727553944940452	0.0314080174642496	0.0894813339260305	-0.00287220744135034
FZD7	FZD7	Epithelial-M1	turquoise	0.128182927051969	0.126258561864372	0.0516785007010931	0.139930667256677	-0.0190736271911859
SUMO1	SUMO1	Epithelial-M1	turquoise	0.218469016997894	0.333988729469308	0.117832556259572	0.27289471507899	-0.0919811370274903
NOP58	NOP58	Epithelial-M1	turquoise	0.159957319788987	0.178123024396492	0.0884696088366163	0.156724783194495	-0.029632813467747
BMPR2	BMPR2	Epithelial-M1	turquoise	0.220332274785855	0.205516356240314	0.165206234303283	0.206357242825799	-0.0237586646633477
FAM117B	FAM117B	grey	grey	0.102076066546849	0.105778714436504	0.0865754664576734	0.0952823168819734	-0.0397248663734021
ICA1L	ICA1L	grey	grey	0.0854486504757726	0.0538856497172835	0.0508042501427359	0.0659711665418079	-0.0194540731198901
WDR12	WDR12	grey	grey	0.088578347633514	0.0880755291675948	0.0229245025622494	0.0971515476971074	-0.0332644732878349
CARF	CARF	grey	grey	0.0930149844385905	0.0743266598435137	0.0298599705903196	0.100017958149178	-0.0169226123808628
NBEAL1	NBEAL1	Epithelial-M1	turquoise	0.126811200415133	0.0981436011393088	0.119419528583224	0.109276746573643	-0.0278970683169382
CYP20A1	CYP20A1	grey	grey	0.139027160907976	0.107043502542746	0.122553842556978	0.127564207818602	-0.0349270546341567
ABI2	ABI2	Epithelial-M3	blue	0.143406434387584	0.0737103853691348	0.104172776358975	0.121932945205377	-0.0300952885533831
RAPH1	RAPH1	Epithelial-M3	blue	0.168158731492186	0.101682866567311	0.138254252444553	0.155225821389402	-0.0196899539394198
PARD3B	PARD3B	Epithelial-M3	blue	0.0986332443369986	0.06748802288131	0.0695815327042256	0.0890200883429769	-0.0374734819050315
NRP2	NRP2	grey	grey	-0.00400358237414691	-0.0367449851003803	-0.0179877979448639	-0.0222085807833679	-0.00287528141880133
INO80D	INO80D	Epithelial-M3	blue	0.157590491431393	0.0995969383443453	0.12275071231926	0.135250253321051	-0.0256095447214927
NDUFS1	NDUFS1	Epithelial-M1	turquoise	0.208093615309573	0.215348776807239	0.120861113377481	0.214591626572533	-0.0181688680405237
EEF1B2	EEF1B2	Epithelial-M3	blue	0.178910018931353	0.283227767498987	0.0122537426579782	0.338979575613268	-0.108321149730492
ZDBF2	ZDBF2	Epithelial-M3	blue	0.065423693576579	0.0282551386736878	0.0695386429480261	0.0457051508244666	0.0186205623457923
FASTKD2	FASTKD2	Epithelial-M1	turquoise	0.0961886046120276	0.0897744580925341	0.0655996071375551	0.0704125302768741	0.00691827041643611
KLF7	KLF7	grey	grey	0.121479413345774	0.0815421559395939	0.118770766878991	0.0980054240513684	-0.00618473423440709
CREB1	CREB1	Epithelial-M3	blue	0.136479124053332	0.13253273651052	0.0582149078112011	0.151727197173677	-0.0342509506201819
METTL21A	METTL21A	grey	grey	0.0793164017367231	0.0911702329896409	0.0645992171261425	0.0788549518156123	-0.00494061935103404
CCNYL1	CCNYL1	grey	grey	0.0644968530690282	0.0377767809383544	0.0587128463077448	0.0307250743964082	-0.00158038239800064
FZD5	FZD5	grey	grey	0.0638782459091994	0.0428770824071863	0.0945635292510682	0.0266592050298622	0.000979696949357008
PLEKHM3	PLEKHM3	grey	grey	0.0816168081604348	0.0522319179938015	0.0332700938128798	0.0636965333672625	-0.0276771650188665
IDH1	IDH1	grey	grey	0.152010930420808	0.153005293107409	0.128668119031183	0.150006194561997	-0.0747815632453197
PIKFYVE	PIKFYVE	Epithelial-M3	blue	0.13082708474044	0.108249088423077	0.0608147416564415	0.13660761821549	-0.0348554809304667
MAP2	MAP2	grey	grey	0.022317288541416	0.00873402454957867	0.039877352995832	0.0058909302702169	0.0266881270143324
RPE	RPE	grey	grey	0.0839756985738348	0.0940772189317509	0.0336763966572595	0.0984415902417327	-0.0271953158906213
KANSL1L	KANSL1L	grey	grey	0.0680843684255693	0.0202526733685872	0.0782246091089079	0.0272451692120615	0.022965323405171
ACADL	ACADL	grey	grey	-0.00658618712730485	-0.0268295852588098	0.0117594596476434	-0.0383370593432495	0.0467933698262939
LANCL1-AS1	LANCL1-AS1	grey	grey	-0.0107730461270986	0.00545200204112054	-0.00868328058744832	0.00195985910178384	-0.0072960672070243
LANCL1	LANCL1	grey	grey	0.145754346841317	0.158712838429561	0.0773334892271507	0.163115920494259	-0.0568937630110626
ERBB4	ERBB4	grey	grey	0.266646473674619	0.221728441284352	0.256994194755884	0.223515406724948	-0.0262772707673876
IKZF2	IKZF2	Epithelial-M3	blue	0.121664711498885	0.0816820807354171	0.0714923132104645	0.119477969823697	-0.0276828248324499
SPAG16	SPAG16	Epithelial-M1	turquoise	0.166131949728264	0.22105262437986	0.051612135495669	0.181962701008559	-0.0356709781623875
BARD1	BARD1	grey	grey	0.128169982796184	0.125694501165496	0.0581413676102309	0.151566884085526	-0.00581945103172381
ABCA12	ABCA12	Epithelial-M3	blue	0.0861663829613771	0.098483019454592	-0.0722213321003855	0.190881451307883	-0.0472701512164024
ATIC	ATIC	Epithelial-M1	turquoise	0.170643870623751	0.226083230521342	0.0664034033142857	0.2010489933727	-0.0303211185883783
FN1	FN1	Epithelial-M1	turquoise	0.00996988043436582	0.032560964271149	-0.013453879687869	-0.0204623948919525	0.0781169515413379
MREG	MREG	Epithelial-M1	turquoise	0.140014110689801	0.128113875384695	0.128847319270955	0.112834918272566	-0.00501559613850438
PECR	PECR	grey	grey	0.0448764967556939	0.0615627500609507	-0.00479449936633324	0.0572959995963812	-0.000657750711305229
XRCC5	XRCC5	Epithelial-M1	turquoise	0.323464354291298	0.37183961431139	0.230586312151313	0.359493687771798	-0.079358698796105
SMARCAL1	SMARCAL1	grey	grey	0.0728266778014576	0.0772352409330763	0.0273561690091737	0.0751756363955757	-0.0123384400301049
IGFBP2	IGFBP2	Epithelial-M1	turquoise	0.19938086219319	0.372664386425622	-0.00885544775935581	0.305697662932003	-0.108792447725162
IGFBP5	IGFBP5	Epithelial-M1	turquoise	0.0235236168722367	0.0672153374378581	0.0665509033285948	0.0057189779675989	0.0226876518757419
TNS1	TNS1	Epithelial-M3	blue	0.0414705209694011	-0.0101192456639822	-0.019462892308467	0.0327000344099218	0.00510064290080643
ARPC2	ARPC2	Epithelial-M1	turquoise	0.257008625234637	0.352035047808538	0.130857972772009	0.285163442960795	-0.0533279212007027
AAMP	AAMP	Epithelial-M1	turquoise	0.135106045605971	0.182584382058202	0.0567993456104124	0.148700315680422	-0.0318448052505911
PNKD	PNKD	Epithelial-M1	turquoise	0.190031306691468	0.314617147363041	0.103786009203183	0.231777154090766	-0.0756892328438743
TMBIM1	TMBIM1	grey	grey	0.118477629603903	0.143929864575372	0.0536491928902025	0.144316831523076	-0.0531373177048882
CTDSP1	CTDSP1	Epithelial-M1	turquoise	0.122394444502913	0.142120628749376	0.0807745910299508	0.12526572479628	-0.00545502503240004
USP37	USP37	grey	grey	0.133463876871256	0.118691980630722	0.074272052964909	0.140393273627802	-0.0458088973074789
CNOT9	CNOT9	grey	grey	0.114653047084299	0.10803615196001	0.0428170685841943	0.116534056411469	-0.0204768876447664
ZNF142	ZNF142	grey	grey	0.0940729838643305	0.093654955562155	0.0460026702146387	0.0931972096509554	-0.0270876386664638
BCS1L	BCS1L	grey	grey	0.0425272041276664	0.0481214082547556	0.000860477744150725	0.0480705795361532	-0.00303889234654841
STK36	STK36	grey	grey	0.0800803531217301	0.0936954034332305	0.0643278342997136	0.0837404850486601	-0.016446697989747
TTLL4	TTLL4	grey	grey	0.0847906142774951	0.0724991643806204	0.0109481750613454	0.0941516303891693	-0.0167079802546143
CYP27A1	CYP27A1	Epithelial-M1	turquoise	0.0958413062240633	0.162192356427356	-0.000214759773863062	0.149642859008266	-0.0532664082778547
CNPPD1	CNPPD1	Epithelial-M1	turquoise	0.151689448337579	0.187361212056352	0.0699245106181933	0.162851797555762	-0.0384812909905621
RETREG2	RETREG2	grey	grey	0.194335045892394	0.235485418914585	0.0735598031458186	0.226778622039301	-0.0412891207755374
ZFAND2B	ZFAND2B	Epithelial-M1	turquoise	0.0865552807571107	0.106686107133804	0.0480021237816538	0.0785280187732694	-0.0114130104797814
ATG9A	ATG9A	grey	grey	0.040518179508967	0.0206202984909844	0.042229285242619	0.0247618429776214	0.0334944637195371
ANKZF1	ANKZF1	grey	grey	0.115611628639937	0.110923631590519	0.043202988375811	0.137434307273675	-0.0219763979991761
GLB1L	GLB1L	Epithelial-M1	turquoise	0.108294190903615	0.155464907758372	0.0444122779676012	0.124775678014838	-0.0427146299514468
STK16	STK16	Epithelial-M1	turquoise	0.124491148768437	0.186279940960496	0.0516424569720197	0.160814813102366	-0.0384149749520671
TUBA4A	TUBA4A	Epithelial-M1	turquoise	0.109802789139995	0.198396963450888	0.0520945464831007	0.141795021626341	-0.0475694163954274
DNAJB2	DNAJB2	Epithelial-M1	turquoise	0.154959960730751	0.206837215934929	0.0584181458514725	0.17797485674601	-0.0638403098241152
DNPEP	DNPEP	Epithelial-M1	turquoise	0.133276384484851	0.173462500297209	0.0563083768419552	0.132560308314808	-0.0409347863233283
GMPPA	GMPPA	Epithelial-M1	turquoise	0.0658432297820864	0.134488698785632	0.0241281515097001	0.076767741354641	-0.0495998452238492
CHPF	CHPF	Epithelial-M1	turquoise	0.149080416099603	0.233362744507461	0.047552196583911	0.168098570876388	-0.0632782877920456
OBSL1	OBSL1	Epithelial-M1	turquoise	0.169027630889541	0.213176616672207	0.061469072071133	0.222200334932237	-0.054369776771101
STK11IP	STK11IP	grey	grey	0.0383046992735346	0.0444876410911265	-0.00830837592557572	0.0359827449291032	-0.00992172348498135
EPHA4	EPHA4	grey	grey	0.00737941237619256	-0.00816020118339736	0.0581746786301544	-0.0249882748919206	0.0256856828965865
SGPP2	SGPP2	Epithelial-M3	blue	0.0947996866045486	0.0828385938030872	-0.0488299633253272	0.16524069475748	-0.0476378931763238
FARSB	FARSB	grey	grey	0.0823447909556732	0.0870686569761736	0.0597712701708577	0.0798715213330954	-0.0166422045486937
ACSL3	ACSL3	Epithelial-M3	blue	0.252627565604313	0.240525675492026	0.0829472302529808	0.314088372891341	-0.0615158226351577
KCNE4	KCNE4	grey	grey	0.163188373148372	0.235857602110137	-0.114273763046204	0.309752478303538	-0.0986057810978339
AP1S3	AP1S3	grey	grey	0.0209543037418165	0.00656245826310952	0.0392871284291388	0.000449136804962063	-0.00263601397158343
WDFY1	WDFY1	grey	grey	0.109199035755517	0.101876349904387	0.0657110692704091	0.102760927217289	-0.0105191526319895
MRPL44	MRPL44	Epithelial-M1	turquoise	0.0943026529279291	0.150769640564895	0.0477031333830286	0.116747027753937	-0.0151546351647555
CUL3	CUL3	Epithelial-M3	blue	0.230031215047862	0.183854982610737	0.139757794971333	0.234569946861826	-0.0522923157489023
IRS1	IRS1	Epithelial-M1	turquoise	0.141488121597937	0.123464774171708	0.126606136193373	0.104330043972654	-0.00799422126379947
RHBDD1	RHBDD1	grey	grey	0.0839719106900692	0.06108544178169	0.0470644141138673	0.0704647274840508	0.000483050977722057
COL4A4	COL4A4	grey	grey	0.00310116157493938	-0.0138945373551849	0.0211228734473535	-0.0205340795910212	0.0378038305237824
COL4A3	COL4A3	grey	grey	0.0221487791465057	0.0220418009662822	0.016505662269659	0.0252596530687797	0.00283317138352202
MFF	MFF	grey	grey	0.183474487756775	0.181597246806822	0.0982911234259068	0.184251967513616	-0.0558776580232555
AGFG1	AGFG1	grey	grey	0.206608805551098	0.15206664533462	0.176143363635526	0.165001634227212	-0.0409542525531961
SLC19A3	SLC19A3	grey	grey	0.0142977231472539	0.0189089736733095	0.0305784792785747	0.0121971898312459	-0.00364926779648758
CCL20	CCL20	grey	grey	-0.0293076871635254	-0.0197191020946967	-0.00921233212600436	-0.0230034446494982	0.00513293888353048
PID1	PID1	grey	grey	-0.0366372512847425	-0.0550192203621549	-0.0255969322635244	-0.0498771492901058	0.0050243231179827
TRIP12	TRIP12	grey	grey	0.251550852532227	0.223846991576216	0.156853638744606	0.240672711629507	-0.0539269303516537
FBXO36	FBXO36	Epithelial-M1	turquoise	0.125941485005216	0.159342408973718	0.088270905249409	0.129982385618726	-0.0610624135718789
SP110	SP110	Epithelial-M1	turquoise	0.159629411884481	0.21912537545549	0.0749318266325793	0.182004446104524	-0.049420807389043
SP140L	SP140L	Epithelial-M1	turquoise	0.124828743329137	0.14890453723497	0.0764517795166902	0.130313821423609	-0.0532963769182687
SP100	SP100	grey	grey	0.216534546370703	0.211650642739008	0.107217267781456	0.228418444922666	-0.0382176120121126
CAB39	CAB39	grey	grey	0.15230389246712	0.13482436609087	0.117176101021423	0.140215633051116	-0.0158406913232712
PSMD1	PSMD1	grey	grey	0.195700981856879	0.193529980393935	0.106621201861577	0.189011740217371	-0.0342361739914259
ARMC9	ARMC9	Epithelial-M1	turquoise	0.101123607976862	0.095462948444412	0.0704673696036926	0.0934857231364735	-0.00844963414984986
B3GNT7	B3GNT7	Epithelial-M1	turquoise	0.0349724747728465	0.0304712346311427	0.0324907536243225	0.0191960026877656	0.0220508404815642
NCL	NCL	grey	grey	0.433523280199449	0.458745886855263	0.305173620777953	0.473102801677205	-0.0981244906697312
PTMA	PTMA	Epithelial-M1	turquoise	0.21450358611731	0.427335413605012	0.135033483361491	0.341993922912199	-0.063775007723908
PDE6D	PDE6D	grey	grey	0.0484803994051186	0.0675873452027693	0.0472111303439501	0.0561210886767586	-0.0158610638361846
COPS7B	COPS7B	grey	grey	0.0711557043837544	0.0713772211820683	0.0371702863284868	0.0707388052657164	-0.0122078745830474
DIS3L2	DIS3L2	grey	grey	0.111763305785646	0.0665741291403225	0.0514563611703509	0.0932880578644487	-0.00113832749225366
EIF4E2	EIF4E2	Epithelial-M1	turquoise	0.118792287124593	0.173527511770574	0.0650710963177379	0.11877878199454	-0.034227084859801
EFHD1	EFHD1	Epithelial-M3	blue	0.288293207859505	0.321535858428941	0.183365446786326	0.338288690459538	-0.0793931621711361
GIGYF2	GIGYF2	Epithelial-M3	blue	0.215588684179004	0.180254456004765	0.12809928256658	0.241458734466915	-0.0684490754401871
SNORC	SNORC	Epithelial-M1	turquoise	0.0199143619735781	0.0557015283722042	0.0145789025449561	0.0273324066528642	0.0249491161616024
ATG16L1	ATG16L1	Epithelial-M1	turquoise	0.139546520206759	0.145360689011327	0.0687589087129509	0.135917562841775	0.0053858371296995
DGKD	DGKD	Epithelial-M3	blue	0.153996965181883	0.113161794710086	0.0955819846186912	0.151454821109738	-0.0414232068827071
USP40	USP40	grey	grey	0.16247064447679	0.127148736811652	0.0847388170207174	0.143912093231206	-0.0270809812852421
ARL4C	ARL4C	grey	grey	0.00303194235866547	-0.0322181021854387	-0.00620424923068459	-0.0399134311409284	0.08489218349941
SH3BP4	SH3BP4	Epithelial-M2	brown	0.187041179615229	0.165748015646843	0.191252161012758	0.159445335473877	-0.0185816725629654
AGAP1	AGAP1	grey	grey	0.171815953271703	0.138566829987285	0.118281346304876	0.154122482174786	0.00949790001988099
IQCA1	IQCA1	grey	grey	0.0657044151388988	0.0719881009812976	0.0252542752140572	0.0753021861333608	-0.0231403461135796
COPS8	COPS8	Epithelial-M1	turquoise	0.117817070911699	0.185048370465425	0.0473265329156001	0.140584038441126	-0.0582897958457333
MLPH	MLPH	Epithelial-M3	blue	0.228337195886157	0.198602235853593	0.108424851450962	0.287947163728683	-0.120131743653207
RAB17	RAB17	Epithelial-M1	turquoise	0.152210448271987	0.197978384575377	0.0799492307446386	0.17455774588126	-0.0458600449664414
LRRFIP1	LRRFIP1	Epithelial-M2	brown	0.348769162592964	0.322679775841046	0.341580215975576	0.349012565789495	-0.0548914752119823
UBE2F	UBE2F	Epithelial-M1	turquoise	0.0994334348051052	0.145919915508541	0.0345307389983856	0.116981207786253	-0.0106380783719371
ILKAP	ILKAP	Epithelial-M1	turquoise	0.126091311867737	0.156493151464353	0.0761613288160926	0.144671437666546	-0.0156865177967799
HES6	HES6	Epithelial-M3	blue	0.0468266726238134	0.0618484050790165	0.00129306746702962	0.0823858667109936	-0.025668820539837
PER2	PER2	Epithelial-M3	blue	0.153814440580789	0.111886661734991	0.114803875993245	0.184484255651413	-0.0668661261353042
TRAF3IP1	TRAF3IP1	Epithelial-M3	blue	0.21316421545104	0.205132307379293	0.0821383686104727	0.263048324883489	-0.0878041199390235
ASB1	ASB1	grey	grey	0.0733152403677917	0.0717609125200834	0.0399962216983045	0.0778200597589285	-0.0166214358013547
TWIST2	TWIST2	Epithelial-M1	turquoise	0.0417966201131846	0.0325466451107145	0.0296965990034075	0.0355083680364908	0.0635067544858892
HDAC4	HDAC4	grey	grey	0.0568754757599321	0.0320447200575097	0.0431168768793928	0.0295516481395589	0.0118800225137209
NDUFA10	NDUFA10	Epithelial-M1	turquoise	0.199241342642345	0.278416477784523	0.0964017164997192	0.222162417297134	-0.0274196440615111
COPS9	COPS9	Epithelial-M1	turquoise	0.150621235166468	0.351158740633754	-0.0162218438646862	0.214474550439643	-0.0670264582583598
GPC1	GPC1	grey	grey	0.0600138499858298	0.0582127839873708	0.00633174784744597	0.0765597554933624	-0.0317733059013081
ANKMY1	ANKMY1	Epithelial-M1	turquoise	0.0610765430289441	0.0540815608568525	0.0392980858208069	0.0608262288136358	-0.0236876623345739
DUSP28	DUSP28	Epithelial-M1	turquoise	0.124315122663114	0.15309833017083	0.0638561305565032	0.132156535730283	-0.0398204115279923
RNPEPL1	RNPEPL1	Epithelial-M1	turquoise	0.107993658120003	0.162147899658153	0.0293221616920933	0.131719622955866	-0.0493382552172061
CAPN10	CAPN10	Epithelial-M1	turquoise	0.0577173797488089	0.0594168160631122	0.020529822302235	0.0518327075027896	-0.0104265970315407
SNED1	SNED1	Epithelial-M3	blue	0.0277578961527804	-0.00227867871702538	-0.0271841108873406	0.0378071105134667	-0.0131336803257197
MTERF4	MTERF4	grey	grey	0.104592112327498	0.113908304172195	0.026250913506212	0.120562292243966	-0.0614500869030965
PPP1R7	PPP1R7	Epithelial-M1	turquoise	0.13988757591817	0.225057665002762	0.0640653464592277	0.177416010962222	-0.0555427643484111
HDLBP	HDLBP	grey	grey	0.295852708323828	0.328978695755293	0.143664831710617	0.321911774696576	-0.0622151254922767
FARP2	FARP2	grey	grey	0.140417983304013	0.109930618511216	0.0833227875638906	0.144190781464046	-0.0368591560366624
STK25	STK25	Epithelial-M1	turquoise	0.111276921327097	0.139301608024654	0.0540956845186925	0.112407030319243	-0.0073209685919533
BOK	BOK	Epithelial-M1	turquoise	0.105458916482462	0.197809791526602	0.035109640259701	0.112604200025937	-0.0393281154198778
THAP4	THAP4	Epithelial-M1	turquoise	0.108822923574427	0.177138947486615	0.053380444593227	0.138692881915774	-0.0437668135531737
ATG4B	ATG4B	Epithelial-M1	turquoise	0.0993451738110484	0.137794528935225	0.0698987290808914	0.101601015999907	-0.0128399730011011
DTYMK	DTYMK	Epithelial-M1	turquoise	0.0967986457025607	0.178208030168031	0.0360111856087938	0.119637084866663	-0.0435739504934561
ING5	ING5	grey	grey	0.118369009048011	0.11117683386751	0.0744787255642141	0.125195262096583	-0.0389222803068634
D2HGDH	D2HGDH	Epithelial-M1	turquoise	0.0880166920508355	0.09500599280092	0.0378093643518876	0.0866847618452121	-0.0550948299079837
CNTN4	CNTN4	grey	grey	-0.0119904865564683	-0.0402214127421979	0.0272553281837298	-0.0382373102245048	0.0355427782174972
TRNT1	TRNT1	grey	grey	0.112103341881225	0.0916052954372251	0.0743531198425593	0.0976832970758908	-0.0285629564953519
CRBN	CRBN	grey	grey	0.170033013019302	0.191193998529801	0.08494016011929	0.200119621832581	-0.0363388923366863
SUMF1	SUMF1	grey	grey	0.144081741838844	0.154241172529251	0.0634109943684376	0.159716515451394	-0.0370891296765651
SETMAR	SETMAR	grey	grey	0.0694428057680834	0.0753304000846104	0.0404612917992977	0.0720044244673375	-0.00946738348739071
ITPR1	ITPR1	Epithelial-M2	brown	0.231854299438664	0.155849899995923	0.351585758183917	0.167607055023567	-0.0371177447566983
EGOT	EGOT	Epithelial-M3	blue	0.12295423098024	0.0537105323152256	0.133825675891012	0.130329864979378	-0.0819519719288663
BHLHE40	BHLHE40	grey	grey	0.311743643276227	0.305228489052543	0.1825566908566	0.324940809185274	-0.102268265625278
ARL8B	ARL8B	Epithelial-M3	blue	0.207225452992738	0.216030401123664	0.111388700570795	0.241593164189268	-0.0302585445956033
EDEM1	EDEM1	Epithelial-M3	blue	0.136321069852698	0.117981599792446	0.0846497025536358	0.136642890479056	-0.0333095958457085
LMCD1	LMCD1	Epithelial-M1	turquoise	0.0740184790361998	0.0986419517510378	0.113118616893532	0.0319826461832218	0.0170349722037023
RAD18	RAD18	grey	grey	0.0892044575775371	0.0850036239236836	0.0687254668102971	0.0926688778142624	-0.0311676683578177
SRGAP3	SRGAP3	grey	grey	0.0783641718033667	0.0440088963106967	0.0548349802040709	0.0472814932328442	0.00683217341797509
THUMPD3-AS1	THUMPD3-AS1	Epithelial-M1	turquoise	0.174005029228418	0.14665337471959	0.175987189344868	0.141584553538342	-0.0587801156559975
THUMPD3	THUMPD3	Epithelial-M1	turquoise	0.14830272939558	0.170956532331341	0.082275203519628	0.156936473985872	-0.0422332579859933
SETD5	SETD5	grey	grey	0.190130140623021	0.140671508190396	0.128792223747849	0.172696847873275	-0.0506872637343096
MTMR14	MTMR14	Epithelial-M1	turquoise	0.101960401442505	0.132150378715095	0.0575616055216432	0.103954805269856	-0.0531115102908013
BRPF1	BRPF1	grey	grey	0.0865389026614307	0.0718929510922981	0.0491377336363158	0.0902397195007501	-0.00660740222225402
OGG1	OGG1	grey	grey	0.0484111421320246	0.0422101841466605	0.0236294803173367	0.0400992362782408	0.0235276217775728
TADA3	TADA3	Epithelial-M1	turquoise	0.138466785999025	0.201193045096941	0.0402020102677813	0.169558700642873	-0.044022697462779
ARPC4	ARPC4	Epithelial-M1	turquoise	0.150436332915325	0.240140745812796	0.0512735883503494	0.186959658960973	-0.0467696354524921
TTLL3	TTLL3	grey	grey	0.0624762806901328	0.0272869601933679	0.0445226023233486	0.053760728929046	0.00508055330340508
RPUSD3	RPUSD3	Epithelial-M1	turquoise	0.062403286858118	0.0982112726714411	0.0300374205350616	0.0749703624150543	-0.0125392215381225
JAGN1	JAGN1	Epithelial-M1	turquoise	0.12282745142688	0.200748850997316	0.0480294639410751	0.168120194384808	-0.0288596601661852
IL17RE	IL17RE	Epithelial-M1	turquoise	0.0748616978283037	0.118246643108899	0.00231413426020792	0.0946631666340344	-0.0161632802583034
IL17RC	IL17RC	Epithelial-M1	turquoise	0.116893943742905	0.187440298165378	0.0418289577309574	0.1498969532318	-0.0377713344219258
CRELD1	CRELD1	Epithelial-M1	turquoise	0.0841640957595256	0.0992924253661392	0.0373611797925078	0.1007040679285	-0.00664663038974436
PRRT3	PRRT3	Epithelial-M1	turquoise	0.0921596781507106	0.083355219100994	0.0513308082320838	0.0832440614225864	-0.0477218985718434
EMC3	EMC3	Epithelial-M1	turquoise	0.159226939236174	0.246108403359193	0.0888442205490591	0.189333633262084	-0.0513063649558247
BRK1	BRK1	Epithelial-M1	turquoise	0.245873789462652	0.409633957102407	0.121256346836335	0.325754556103726	-0.0883593694027111
VHL	VHL	grey	grey	0.144712309012069	0.141666210572093	0.0841131545454267	0.153819677469091	-0.0324720830782166
TATDN2	TATDN2	grey	grey	0.0780327025796649	0.0724422823629794	0.0571635235245932	0.067344974569058	-0.0204537988724689
SEC13	SEC13	Epithelial-M1	turquoise	0.117795731750275	0.170553533325871	0.0546176205034747	0.11104692077811	-0.0345469476104631
ATG7	ATG7	Epithelial-M3	blue	0.0703462551675504	0.0521296192826384	0.03002062936368	0.0770845414654817	0.0039681958086889
VGLL4	VGLL4	grey	grey	0.263491441909961	0.282301996938061	0.139683762540545	0.296246868840788	-0.0533404324887823
TAMM41	TAMM41	Epithelial-M1	turquoise	0.0590842902444948	0.0693525829369936	0.0243175953262504	0.0628211318186523	-0.0145118631377873
PPARG	PPARG	Epithelial-M1	turquoise	0.0336340532876959	0.019054680208373	0.0333515392325927	0.000839675363161782	0.0510568620538907
TSEN2	TSEN2	grey	grey	0.0471135317460165	0.0341748447253957	-0.000911202994309449	0.0537529641589	-0.00959824270852763
MKRN2	MKRN2	grey	grey	0.121606778546237	0.102622895772247	0.0618584883045605	0.111279716751867	-0.0170674570168375
RAF1	RAF1	grey	grey	0.113323065989319	0.0811619377347315	0.0871295347107677	0.0818489638318581	-0.0039973107896813
IQSEC1	IQSEC1	Epithelial-M3	blue	0.123259027462875	0.114222061678617	0.0559533441150985	0.158098919634755	-0.0315545174956287
NUP210	NUP210	grey	grey	0.0940217405942688	0.089441162713044	0.0486287523063659	0.0900559606293279	-0.0303750449325503
HDAC11	HDAC11	Epithelial-M1	turquoise	0.118878498861689	0.190010489195644	0.0251848206150675	0.151493091976711	-0.0395522107227731
CHCHD4	CHCHD4	Epithelial-M3	blue	0.0686445107161395	0.0814808139845609	0.0107851088924716	0.0861113094489387	-0.00455174441895935
TMEM43	TMEM43	grey	grey	0.103271714352829	0.0679448286643665	0.0716383799716226	0.0885556442841195	-0.00801009301211414
XPC	XPC	Epithelial-M1	turquoise	0.166502090734865	0.168492163111414	0.119958103067334	0.164465882629335	-0.0369230675567106
LSM3	LSM3	Epithelial-M1	turquoise	0.219575731904607	0.345743865294227	0.142959240450762	0.261685738656576	-0.0769728880349736
SLC6A6	SLC6A6	Epithelial-M2	brown	0.0480263083469069	0.0118370544882729	0.103518331189737	0.0134750324115909	0.0137700988826254
CCDC174	CCDC174	Epithelial-M1	turquoise	0.113796204331572	0.15741687148769	0.0496745182186553	0.129404066663329	-0.0295251653355798
FGD5-AS1	FGD5-AS1	grey	grey	0.21119283984273	0.227814141871098	0.131101001873027	0.251891281128806	-0.0741184054820637
NR2C2	NR2C2	Epithelial-M3	blue	0.0994166390373032	0.0604299215473233	0.0640639875310298	0.0923775940352755	-0.0146619041584258
MRPS25	MRPS25	Epithelial-M1	turquoise	0.0953688170184598	0.120245318351694	0.0432427820939036	0.0833590067772908	-0.0264598118911032
RBSN	RBSN	grey	grey	0.118573795119373	0.111890683660603	0.0536879405793965	0.115767064233631	-0.0284738585350687
CAPN7	CAPN7	Epithelial-M1	turquoise	0.16903783304002	0.171414448116521	0.0928075489484045	0.172991782289166	-0.00798993154911684
SH3BP5	SH3BP5	Epithelial-M3	blue	0.09311402185963	0.0556016563436502	-0.000144913497395787	0.10248902994931	0.0161408600857539
METTL6	METTL6	Epithelial-M1	turquoise	0.083307834217862	0.0996100550725676	0.0337643224696086	0.0867950259588291	-0.0231690335493406
EAF1	EAF1	grey	grey	0.151007743784875	0.146942318494873	0.099969791034934	0.1561257482729	-0.0227350454187594
HACL1	HACL1	grey	grey	0.0472201041483802	0.0474692969883773	0.0447799896974671	0.0422974175898133	-0.00282210068203161
BTD	BTD	Epithelial-M1	turquoise	0.0720160743184361	0.093400286011707	0.0572823146926999	0.0650389088752225	-0.00704048189674683
ANKRD28	ANKRD28	Epithelial-M1	turquoise	0.124367505620356	0.0716934613316883	0.140083185663842	0.0650718665652502	0.007960142704764
DPH3	DPH3	Epithelial-M1	turquoise	0.13102732614175	0.175617639260842	0.104786075608627	0.132340321777456	-0.0367458872093263
OXNAD1	OXNAD1	grey	grey	0.0800465285028128	0.0664648983314347	0.0479880718184359	0.0720256652150361	-0.0138840820284938
RFTN1	RFTN1	Epithelial-M2	brown	0.0125963772979587	0.010188848850443	0.0567096564320523	-0.0188363646697051	0.0092140143079699
TBC1D5	TBC1D5	grey	grey	0.157607399519666	0.139618051868751	0.0802297702753399	0.156198197193936	-0.0333230934718349
SATB1	SATB1	Epithelial-M3	blue	0.0816515412088613	0.03733885723157	0.109009952818588	0.0402466300591379	0.0130540155748244
RAB5A	RAB5A	Epithelial-M1	turquoise	0.169421808204595	0.177820612474136	0.10113930239768	0.174699905658708	-0.0475665064876398
KAT2B	KAT2B	grey	grey	0.0529905614310211	0.0372227307513017	0.0121553437413939	0.0525931681918965	0.0135111742325723
UBE2E2	UBE2E2	Epithelial-M1	turquoise	0.0227179897640002	0.0148996594844507	0.0707180027556594	-0.0137654335978613	0.0601045506507992
UBE2E1	UBE2E1	Epithelial-M2	brown	0.169038933534571	0.190982424741556	0.174286883239957	0.164961212317518	-0.0576328330066432
NKIRAS1	NKIRAS1	grey	grey	0.0874049133315888	0.0950212553732451	0.039827347859333	0.093402964892656	-0.0264294031880572
NR1D2	NR1D2	Epithelial-M1	turquoise	0.114197217695111	0.115575536958998	0.0556103824890319	0.131078886599598	-0.0363250388163666
THRB	THRB	grey	grey	0.121628400764404	0.0873890076049493	0.136095624641296	0.0751826519107265	-0.0167984940138989
TOP2B	TOP2B	grey	grey	0.24999935545287	0.225320355844292	0.14175524667642	0.258427673972338	-0.0448368457276755
NGLY1	NGLY1	grey	grey	0.160272185190941	0.140993295475912	0.103932705171441	0.143379732147038	0.00116512364089687
OXSM	OXSM	Epithelial-M1	turquoise	0.0672471728435026	0.101984931645838	0.0468674421626517	0.0738436383077849	-0.0117259027482314
NEK10	NEK10	Epithelial-M2	brown	0.158031035919831	0.137302251469555	0.372435873009167	0.0417247267554011	-0.00933172801614493
SLC4A7	SLC4A7	Epithelial-M2	brown	0.18781595502184	0.160831242957388	0.38096396417329	0.0618760832593834	-0.0114406256878323
CMC1	CMC1	Epithelial-M1	turquoise	0.129840422320517	0.221119003767733	0.0529621022765813	0.154915111364579	-0.0253841957799257
AZI2	AZI2	grey	grey	0.156925599761211	0.15724844309821	0.0885126474027594	0.16406536904541	-0.0275848904892277
ZCWPW2	ZCWPW2	Epithelial-M1	turquoise	0.0520506547548662	0.0297239291885762	0.00943969404942837	0.0286075128872446	-0.0241413127001067
RBMS3	RBMS3	Epithelial-M4	yellow	-0.0463437916655412	-0.086035183517341	-0.0131479843570556	-0.0791659635413676	0.146427688483958
TGFBR2	TGFBR2	Epithelial-M4	yellow	-0.0911184992178426	-0.116409397433735	-0.0526248986604715	-0.138189009016416	0.240590031699819
STT3B	STT3B	Epithelial-M2	brown	0.206667765478597	0.189097280981599	0.205635929000311	0.203933757262838	-0.0850134924479821
OSBPL10	OSBPL10	Epithelial-M2	brown	0.0586636939902508	-0.00813697235327072	0.146012355176452	-0.0310496096205924	0.00363792133261526
GPD1L	GPD1L	Epithelial-M2	brown	0.0508124468774733	0.0224035422158498	0.137517952259896	0.00158667349603565	0.0146511609467911
CMTM8	CMTM8	Epithelial-M1	turquoise	0.075670878381113	0.115420316507801	0.0371290998063901	0.0897749847121329	-0.0252897509878337
CMTM7	CMTM7	grey	grey	0.0168860724686497	-0.0104808830560235	0.0714624316767241	-0.0202299542583938	0.0270324534911782
CMTM6	CMTM6	Epithelial-M1	turquoise	0.249298970012156	0.281428443466513	0.177747947489353	0.260244062800029	-0.0409934632353148
DYNC1LI1	DYNC1LI1	grey	grey	0.2278946956893	0.242664016812497	0.133003216019673	0.233803496752048	-0.0677480426442227
CNOT10	CNOT10	grey	grey	0.0861331304297534	0.0790905597083092	0.0414597161879371	0.0901963421161589	-0.0335789250622297
GLB1	GLB1	Epithelial-M1	turquoise	0.0921923730208212	0.128806021455115	0.045198537455994	0.0820828692678874	-0.0268977978169485
CRTAP	CRTAP	Epithelial-M3	blue	0.166280835140971	0.166072664406279	0.0933814385229341	0.189165846196006	-0.0338525654440128
FBXL2	FBXL2	Epithelial-M1	turquoise	0.0748516661253225	0.0862421568270704	0.0269509082435666	0.0805434216481043	-0.00217505300057367
UBP1	UBP1	grey	grey	0.141981184846953	0.115026273740652	0.120899293527494	0.118322979683282	-0.0225642444077979
CLASP2	CLASP2	grey	grey	0.116044346358392	0.0587494282895463	0.0941358294718294	0.0654935361376923	-0.00526950883337799
PDCD6IP	PDCD6IP	grey	grey	0.188400032456513	0.177996333055687	0.130160883828995	0.167183208015478	-0.00577579676212824
LINC01811	LINC01811	grey	grey	-0.00352800436203484	0.00901671953066883	-0.0188196554283082	0.0225126088568544	-0.0124709189280819
TRANK1	TRANK1	Epithelial-M1	turquoise	0.0891356008733518	0.092369915531422	0.0549779995093033	0.0810711496795899	-0.0171919447136387
EPM2AIP1	EPM2AIP1	Epithelial-M3	blue	0.169327673665619	0.139456742148728	0.107525086553091	0.181157689037744	-0.0480920710520572
MLH1	MLH1	Epithelial-M1	turquoise	0.0759326608594537	0.0981905700260617	0.0384730484817988	0.0752765146720249	-0.0484222012747822
LRRFIP2	LRRFIP2	Epithelial-M2	brown	0.21680014467864	0.182212579781831	0.295122042634341	0.172288899598019	-0.0435735753741076
GOLGA4	GOLGA4	Epithelial-M3	blue	0.3919496808009	0.339365038148538	0.274568776033745	0.416363831689823	-0.0805216197526274
ITGA9	ITGA9	grey	grey	0.0726033671134513	0.0483530899357402	0.0534786386597458	0.067383402524842	-0.00804011164654316
ITGA9-AS1	ITGA9-AS1	Epithelial-M3	blue	0.0784853797966483	0.0636481694529253	-0.00758307247610702	0.110387118572711	-0.0130376903265531
CTDSPL	CTDSPL	Epithelial-M3	blue	0.173282696778299	0.207498645767485	0.100415613289167	0.225242672086237	-0.0673714676423133
PLCD1	PLCD1	grey	grey	0.0730422842114093	0.104802179715933	0.0230640823287591	0.0920817397002819	-0.0177849777099155
ACAA1	ACAA1	Epithelial-M1	turquoise	0.140909949099577	0.224974342573332	0.09636180946437	0.162508839713192	-0.0468564463148736
MYD88	MYD88	Epithelial-M1	turquoise	0.112056753481141	0.135271319226869	0.0548436476469564	0.105558530883084	-0.0132487267567082
OXSR1	OXSR1	grey	grey	0.156043686563866	0.136517079850919	0.11289767273766	0.138925119748019	-0.031590383387778
ACVR2B	ACVR2B	grey	grey	0.12118049916688	0.0972478770677252	0.0643140434884223	0.129788474084859	-0.0247420111695483
EXOG	EXOG	Epithelial-M1	turquoise	0.0606905871649935	0.0834055343769918	0.0342106789374455	0.0636968283227318	-0.00434587853466552
WDR48	WDR48	grey	grey	0.143637419900532	0.135003159191472	0.0926892612507668	0.145732846830776	-0.0330620731674935
GORASP1	GORASP1	grey	grey	0.0507034739655521	0.0587652628706371	0.0543018657489752	0.0579345831533836	-0.0227897582853058
TTC21A	TTC21A	grey	grey	0.0522927968778952	0.0357995829470393	0.0446095501338861	0.0365326214397901	-0.017149574895238
CSRNP1	CSRNP1	Epithelial-M1	turquoise	0.156270504169172	0.181773879039511	0.190053949835541	0.146462289487642	-0.041675701258299
SLC25A38	SLC25A38	Epithelial-M1	turquoise	0.137209588816111	0.207217807257115	0.0875628861999671	0.155615411381702	-0.0264596204519324
EIF1B	EIF1B	Epithelial-M1	turquoise	0.173672305825582	0.243437544413849	0.156640066625904	0.175713529057613	-0.0365408221135866
ENTPD3-AS1	ENTPD3-AS1	grey	grey	0.0769098738806523	0.0919037994263252	0.0424116872604122	0.0923686104640143	-0.0222154895206807
ZNF620	ZNF620	grey	grey	0.090294128413959	0.0870748153231665	0.0655247510827078	0.0858909816591097	-0.0175212329812749
ZNF621	ZNF621	grey	grey	0.151017998190873	0.121372755218183	0.132816135153634	0.137817267877386	-0.0203820033676667
CTNNB1	CTNNB1	Epithelial-M1	turquoise	0.179605001188325	0.168790767467356	0.124310870962628	0.155211082582048	-0.0231417319787007
ULK4	ULK4	Epithelial-M1	turquoise	0.105412528025833	0.0660398067745349	0.0975703164192395	0.0765939753371992	-0.00114480638524761
TRAK1	TRAK1	grey	grey	0.143564348414248	0.113959546355142	0.0997271036211043	0.131071797643582	-0.0373709928583112
VIPR1	VIPR1	grey	grey	0.0626554678867628	0.0672376477727983	0.0232099269109086	0.0800421963740534	-0.00598274263942973
SEC22C	SEC22C	grey	grey	0.158926784797809	0.164127161704237	0.109059838778162	0.165744687541799	-0.0213883970228701
SS18L2	SS18L2	Epithelial-M1	turquoise	0.135069196765335	0.23149420787363	0.0973575580073273	0.171019882308599	-0.0380157426795451
NKTR	NKTR	Epithelial-M3	blue	0.21461538126838	0.103085576961631	0.149460671487304	0.184382041178074	-0.070167313822879
ZBTB47	ZBTB47	grey	grey	0.0725441160810129	0.0746512171622303	0.0243647140997911	0.0769858478441083	-0.0203556461108994
HIGD1A	HIGD1A	Epithelial-M1	turquoise	0.139887361347052	0.253403999225154	0.106750264920797	0.148834523219417	-0.0485457573930024
POMGNT2	POMGNT2	grey	grey	0.103582014253134	0.102420428470658	0.0570693792984983	0.105159017055469	-0.0459441755721221
SNRK	SNRK	grey	grey	0.106209998705813	0.0693144978154153	0.0770891462487831	0.0891068880725125	0.0184414465951562
ANO10	ANO10	Epithelial-M1	turquoise	0.128965545788253	0.154830745050569	0.0511667427414126	0.131313392555303	-0.00868192933596306
ABHD5	ABHD5	grey	grey	0.202567997313648	0.170992926116046	0.153496970836784	0.186765828355105	-0.0267853604432892
TCAIM	TCAIM	grey	grey	0.118490387974781	0.0951636772598796	0.0501203226875307	0.107090051173711	-0.0127576463012825
ZNF445	ZNF445	grey	grey	0.141901147668394	0.114659151351553	0.0784390436754381	0.141463443407348	-0.0230812170783719
ZNF197	ZNF197	grey	grey	0.111566835497862	0.0993504824857266	0.0423156354056117	0.12630536015221	-0.0177353976813958
ZNF35	ZNF35	Epithelial-M1	turquoise	0.108300666774154	0.104021579140198	0.0651578004819729	0.111741383661769	-0.00703772646985472
KIAA1143	KIAA1143	grey	grey	0.130764092722398	0.129563911265346	0.0646845285009002	0.140161002667013	-0.0464921480460724
TMEM42	TMEM42	Epithelial-M1	turquoise	0.0829475457060357	0.116878503037537	0.0274804740737002	0.103981042381154	-0.00942159049469823
ZDHHC3	ZDHHC3	grey	grey	0.172852529768648	0.167290207941966	0.110991964962574	0.148745759845361	-0.0269523266902157
EXOSC7	EXOSC7	Epithelial-M1	turquoise	0.0881877516732555	0.158290907793721	0.0429951039024935	0.0992705487170082	-0.0490529294568943
CDCP1	CDCP1	Epithelial-M1	turquoise	0.166947280647578	0.18795862830268	0.0807971599756889	0.178668744172861	-0.0398988186734835
LARS2	LARS2	Epithelial-M1	turquoise	0.0581178644200231	0.0464375940645418	0.0330447751459122	0.0484184608032177	-0.0136404084160601
LIMD1	LIMD1	grey	grey	0.113884085157799	0.102610440127542	0.0501094256694682	0.102789843691382	-0.00364899794613418
SACM1L	SACM1L	grey	grey	0.16009498546247	0.129096571279839	0.0864319073058823	0.147875978993733	-0.0326158577060809
LZTFL1	LZTFL1	Epithelial-M1	turquoise	0.145560365449077	0.171903986116372	0.0890357876663576	0.155627605947428	-0.0176337526055491
FYCO1	FYCO1	Epithelial-M3	blue	0.137555720197201	0.10636086088688	0.0733777233713013	0.13399278491067	-0.048964279412768
LTF	LTF	grey	grey	0.13681373859852	0.18917190128511	0.0907625612700419	0.182541487243145	-0.0558672202222005
ALS2CL	ALS2CL	grey	grey	0.0279920259765375	-0.0134937990787371	0.0400219849601609	-0.010123417234355	0.0422410537655648
CCDC12	CCDC12	Epithelial-M1	turquoise	0.161694973530807	0.230490344346914	0.093281807565991	0.20151737652532	-0.0630605395998142
NBEAL2	NBEAL2	grey	grey	0.0662688766203237	0.0505805559352386	0.0278441920469055	0.0564957573476652	-0.00807136679416745
SETD2	SETD2	grey	grey	0.246681113281273	0.176998918891563	0.163551761369108	0.220692008581397	-0.00711704911952787
KIF9	KIF9	Epithelial-M1	turquoise	0.166376245732388	0.236409013142774	0.15104690494359	0.154477130976172	-0.0262303427944063
KLHL18	KLHL18	Epithelial-M1	turquoise	0.103949136830827	0.0923612762863124	0.0955412696759707	0.0856581481247267	-0.0346975986667923
PTPN23	PTPN23	grey	grey	0.11179310532687	0.105471728956764	0.0582295363608505	0.110873161160578	-0.0151977878752628
SCAP	SCAP	Epithelial-M1	turquoise	0.0856897810568176	0.108601298744678	0.035140248676515	0.0639799596364061	-0.00387396860268716
ELP6	ELP6	Epithelial-M1	turquoise	0.10576128668109	0.139083243302857	0.0553990208078254	0.116952935229402	-0.0369281235169039
SMARCC1	SMARCC1	grey	grey	0.24003538013377	0.238165265863121	0.174006365789152	0.241713783707546	-0.0282936626009508
DHX30	DHX30	Epithelial-M1	turquoise	0.131614108688423	0.155466946115622	0.0466044727114477	0.135235540621709	-0.0611459589221854
MAP4	MAP4	Epithelial-M1	turquoise	0.223966231634069	0.21659793179413	0.117189446372403	0.218557818381784	-0.0367441011951619
NME6	NME6	grey	grey	0.139436543465014	0.180233945444402	0.0623452148351446	0.182739748778938	-0.0488506416379429
PLXNB1	PLXNB1	Epithelial-M1	turquoise	0.112571466233541	0.148132012474832	0.0463680782568501	0.139958561358647	-0.0509145818168506
CCDC51	CCDC51	Epithelial-M1	turquoise	0.0992428312476324	0.148490052019767	0.0157212550435525	0.120401723778887	-0.0240511186653586
TMA7	TMA7	Epithelial-M1	turquoise	0.243229595013741	0.454516756681418	0.0472076603918926	0.360317058973354	-0.0613510590376779
ATRIP	ATRIP	Epithelial-M1	turquoise	0.0865901609469663	0.119822275513742	0.0254716343447444	0.104158704808496	-0.0125447938184261
SHISA5	SHISA5	Epithelial-M1	turquoise	0.148451211241601	0.242354952524464	0.0410797694526474	0.191916107252588	-0.038711096621959
UQCRC1	UQCRC1	Epithelial-M1	turquoise	0.171867892286355	0.248020836742659	0.0671750793825793	0.195253131506173	-0.0334001958930194
IP6K2	IP6K2	Epithelial-M1	turquoise	0.177353730618763	0.258076929691523	0.122623085308383	0.164920963555883	-0.0354797508875417
PRKAR2A	PRKAR2A	Epithelial-M1	turquoise	0.216002566423497	0.233728550666006	0.131395648122091	0.223103690524405	-0.0580882172916887
SLC25A20	SLC25A20	Epithelial-M1	turquoise	0.060580856248965	0.0888122417433621	0.0126883539098341	0.0654964480382025	-0.0356016694231575
ARIH2	ARIH2	grey	grey	0.165080684361211	0.160610742843403	0.0930424518393854	0.153900295243313	-0.0238729075800467
P4HTM	P4HTM	Epithelial-M1	turquoise	0.150440076558422	0.221134765326875	0.0281332061048308	0.200048722599834	-0.0680323413719592
WDR6	WDR6	Epithelial-M1	turquoise	0.162286309684557	0.192835069958813	0.0709982262524649	0.17814657321098	-0.0473076539466143
DALRD3	DALRD3	grey	grey	0.106291431436451	0.169901277650419	0.0275172675190351	0.145634149284982	-0.0238936971239583
NDUFAF3	NDUFAF3	Epithelial-M1	turquoise	0.157274580933801	0.278593247630307	0.0523381552237862	0.205410153420808	-0.0217083298161429
IMPDH2	IMPDH2	Epithelial-M3	blue	0.15333537713053	0.201715354594714	0.00545082193594768	0.250426070684732	-0.0653044764311505
QRICH1	QRICH1	grey	grey	0.12943196449832	0.11808319686642	0.0928283736163312	0.116288587477575	-0.0215183547707963
USP19	USP19	grey	grey	0.0911327224921004	0.0967716807365756	0.044528244302976	0.0993801324652126	-0.0164914987607019
LAMB2	LAMB2	Epithelial-M1	turquoise	0.188527269097458	0.254557141892232	0.102935406811188	0.199458159428685	-0.0341254198752542
KLHDC8B	KLHDC8B	Epithelial-M1	turquoise	0.108816771659085	0.164026632442498	0.0353643760288269	0.125418114252379	-0.0290380066402728
C3orf62	C3orf62	grey	grey	0.0641136549192914	0.0324003928647348	0.0378789944920066	0.0362654218847678	-0.023117161230566
USP4	USP4	grey	grey	0.0984449615805893	0.0658516853491219	0.0461769942428075	0.0750432630595089	-0.000830844409509915
GPX1	GPX1	Epithelial-M1	turquoise	0.116660639261676	0.263475356210624	0.0383860586723187	0.151781584907038	-0.0266740929633507
RHOA	RHOA	grey	grey	0.292243824478517	0.407226981548241	0.10356230273264	0.373274670471006	-0.0886190819363815
TCTA	TCTA	grey	grey	0.119453970427246	0.157236414375175	0.0435311081911038	0.14862645851898	-0.0488824211460874
DAG1	DAG1	grey	grey	0.227666594400184	0.225072927496419	0.111626869907884	0.244279954040078	-0.0330272880627563
APEH	APEH	Epithelial-M1	turquoise	0.149722317050976	0.196986302244216	0.0674059444952768	0.153131310426623	-0.0144551079822855
RNF123	RNF123	Epithelial-M1	turquoise	0.0814459724895738	0.0946449179886691	0.0329215007380923	0.0948408420489265	-0.00630692579569404
GMPPB	GMPPB	Epithelial-M1	turquoise	0.0776315137532543	0.109780962428622	0.0397463771671657	0.0831057051813127	-0.0434730651829503
IP6K1	IP6K1	grey	grey	0.132399347755319	0.118904816440119	0.0519013738430794	0.131483399607122	-0.0300565171663837
[truncated: 8,731 more rows]
