# Supplementary material for: Single‐Cell Transcriptomics Identifies BST2 as an Oncogenic Driver and Immunotherapy Biomarker in Lung Adenocarcinoma
Source: Mediators Inflamm. 2026 May 6;2026:3777132. doi: 10.1155/mi/3777132 (PMC13147935; doi:10.1155/mi/3777132)
Supplement: Supplementary file 4 — Supporting Information 4 Table S5: Potential therapeutic agents targeting BST2‐high phenotypes identified via the Clue.io platform. [file MI-2026-3777132-s004.csv]

	Rank	Score	Type	ID	Name	Description
47	47	99.89	cp	BRD-A75455249	kavain	Calcium channel modulator
481	481	94.77	cp	BRD-K28578425	cilostamide	Phosphodiesterase inhibitor
627	627	92.33	kd	CGS001-3778	KCNMA1	Calcium-activated potassium channels
716	716	90.8	cp	BRD-A43331270	niguldipine	Calcium channel blocker
823	823	88.85	cp	BRD-A98283014	calmidazolium	Calcium channel blocker
837	837	88.62	cp	BRD-K31553034	zibotentan	Endothelin receptor antagonist
936	936	86.49	cp	BRD-K84895041	BMY-45778	IP1 prostacyclin receptor agonist
962	962	86.07	cp	BRD-K15409150	penfluridol	T-type calcium channel blocker
992	992	85.35	oe	ccsbBroad304_06704	PDE4D	Phosphodiesterases
998	998	85.28	cp	BRD-K64746805	MBCQ	Phosphodiesterase inhibitor
1092	1092	83.08	cp	BRD-K12906962	dichlorobenzamil	Sodium/calcium exchange inhibitor
1235	1235	80.25	cp	BRD-K09549677	mibefradil	T-type calcium channel blocker
1412	1412	75.74	cp	BRD-K78122587	NNC-55-0396	T-type calcium channel blocker
1573	1573	71.71	cp	BRD-K09497549	kawain	Calcium channel modulator
1691	1691	68.73	kd	CGS001-1910	EDNRB	Endothelin receptors
1718	1718	68.08	cp	BRD-A64297288	amlodipine	Calcium channel blocker
1765	1765	66.95	cp	BRD-K69556541	ryanodine	Calcium channel blocker
1806	1806	65.98	cp	BRD-K52219182	BRD-K52219182	Phosphodiesterase inhibitor
1940	1940	62.51	cp	BRD-K17743697	KB-R7943	Sodium/calcium exchange inhibitor
1996	1996	61.1	cp	BRD-K13926615	vardenafil	Phosphodiesterase inhibitor
2065	2065	59.57	kd	CGS001-775	CACNA1C	Calcium channel subunits
2205	2205	56.46	cp	BRD-K63516691	T-0156	Phosphodiesterase inhibitor
2258	2258	55.36	kd	CGS001-776	CACNA1D	Calcium channel subunits
2380	2380	52.71	kd	CGS001-55129	ANO10	Calcium activated chloride channel
2441	2441	51.58	cp	BRD-K84663978	trequinsin	Phosphodiesterase inhibitor
2608	2608	48.72	cp	BRD-A52282606	lacidipine	Calcium channel blocker
2625	2625	48.41	cp	BRD-A30815329	felodipine	Calcium channel blocker
2756	2756	45.8	oe	ccsbBroad304_06907	S100A13	S100 calcium binding proteins
2837	2837	44.01	cp	BRD-K68873215	phosphodiesterase-V-inhibitor-II	Phosphodiesterase inhibitor
2914	2914	41.65	cp	BRD-A07875874	cilnidipine	Calcium channel blocker
2918	2918	41.57	cp	BRD-K15567136	papaverine	Phosphodiesterase inhibitor
3015	3015	39.88	kd	CGS001-488	ATP2A2	Calcium-ATPases
3060	3060	38.94	cp	BRD-A69636825	diltiazem	Calcium channel blocker
3064	3064	38.89	cp	BRD-K93480852	KN-93	Calcium-calmodulin dependent protein kinase inhibitor
3244	3244	35.26	cp	BRD-K64755930	etazolate	Phosphodiesterase inhibitor
3311	3311	34.11	cp	BRD-A81177136	KN-62	Calcium-calmodulin dependent protein kinase inhibitor
3421	3421	31.87	cp	BRD-A96107863	nisoldipine	Calcium channel blocker
3449	3449	31.36	cp	BRD-K37792168	denbufylline	Phosphodiesterase inhibitor
3740	3740	25.84	cp	BRD-K81272440	dantrolene	Calcium channel blocker
3764	3764	25.49	cp	BRD-A32949107	MRS-1845	Calcium channel blocker
3855	3855	24.06	cp	BRD-K90524085	MY-5445	Phosphodiesterase inhibitor
4207	4207	17.63	oe	ccsbBroad304_00902	KCNN4	Calcium-activated potassium channels
4251	4251	16.9	cp	BRD-K62858456	lomerizine	Calcium channel blocker
4408	4408	14.33	cp	BRD-K37561857	zardaverine	Phosphodiesterase inhibitor
4444	4444	13.89	cp	BRD-K05434375	HA-1004	Calcium channel blocker
4555	4555	12.35	cp	BRD-K12932420	YM-976	Phosphodiesterase inhibitor
4610	4610	11.54	cp	BRD-A12560204	nitrendipine	Calcium channel blocker
4674	4674	10.52	cp	BRD-K67017579	cilostazol	Phosphodiesterase inhibitor
4795	4795	8.48	cp	BRD-K56509348	BMS-182874	Endothelin receptor antagonist
4818	4818	8.01	oe	ccsbBroad304_06138	EDNRB	Endothelin receptors
4906	4906	5.99	cp	BRD-K62996583	lidoflazine	Calcium channel blocker
5053	5053	-5.79	cp	BRD-A62071884	siguazodan	Phosphodiesterase inhibitor
5119	5119	-8.56	cp	BRD-K12516989	zaprinast	Phosphodiesterase inhibitor
5152	5152	-9.92	kd	CGS001-5144	PDE4D	Phosphodiesterases
5299	5299	-13.62	cp	BRD-A26711594	nicardipine	Calcium channel blocker
5306	5306	-13.76	cp	BRD-K85603128	resorcinol	Phosphodiesterase inhibitor
5412	5412	-16.57	cp	BRD-A91008255	bepridil	Calcium channel blocker
5470	5470	-18.2	cp	BRD-K78294846	osthol	Calcium channel blocker
5519	5519	-19.26	cp	BRD-K50128260	sildenafil	Phosphodiesterase inhibitor
5578	5578	-20.84	cp	BRD-K53878242	MMPX	Phosphodiesterase inhibitor
5581	5581	-20.84	kd	CGS001-55107	ANO1	Calcium activated chloride channel
5640	5640	-22.24	cp	BRD-K54210043	NS-1619	Calcium channel activator
5703	5703	-23.59	kd	CGS001-3783	KCNN4	Calcium-activated potassium channels
5719	5719	-23.91	cp	BRD-K86301799	dipyridamole	Phosphodiesterase inhibitor
5869	5869	-27.99	cp	BRD-A80641450	FR-139317	Endothelin receptor antagonist
5889	5889	-28.66	cp	BRD-K93645900	tadalafil	Phosphodiesterase inhibitor
5911	5911	-29.24	cp	BRD-K06208435	YS-035	Calcium channel blocker
5987	5987	-31.19	cp	BRD-K62982419	cilomilast	Phosphodiesterase inhibitor
6047	6047	-32.95	cp	BRD-A52172093	VU-0413807-2	Calcium channel blocker
6048	6048	-32.99	kd	CGS001-6284	S100A13	S100 calcium binding proteins
6059	6059	-33.23	cp	BRD-A90799790	isradipine	Calcium channel blocker
6261	6261	-39.08	cp	BRD-K07220430	cinnarizine	Calcium channel blocker
6354	6354	-41.86	kd	CGS001-27032	ATP2C1	Calcium-ATPases
6440	6440	-43.97	cp	BRD-K29582677	flunarizine	Calcium channel blocker
6462	6462	-44.32	cp	BRD-A72703248	SKF-96365	Calcium channel blocker
6597	6597	-48.05	cp	BRD-K49404994	levetiracetam	Calcium channel blocker
6794	6794	-54.03	cp	BRD-A54029483	IRL-2500	Endothelin receptor antagonist
6857	6857	-56.23	cp	BRD-A58048407	nimodipine	Calcium channel blocker
7012	7012	-60.33	cp	BRD-A34255068	rolipram	Phosphodiesterase inhibitor
7018	7018	-60.54	cp	BRD-A35519318	benidipine	Calcium channel blocker
7170	7170	-64.94	kd	CGS001-222545	GPRC6A	GPCR / Class C : Calcium-sensing receptors
7288	7288	-67.85	cp	BRD-K73838513	cinacalcet	Calcium channel activator
7379	7379	-70.33	cp	BRD-K96354014	nifedipine	Calcium channel blocker
7395	7395	-70.79	cp	BRD-K67080878	milrinone	Phosphodiesterase inhibitor
7405	7405	-71.11	cp	BRD-K62200014	anagrelide	Phosphodiesterase inhibitor
7408	7408	-71.16	cp	BRD-K84266862	BRL-50481	Phosphodiesterase inhibitor
7415	7415	-71.34	cp	BRD-A67438293	treprostinil	Prostacyclin analog
7434	7434	-71.97	cp	BRD-K37516142	idebenone	Calcium channel modulator
7667	7667	-79.31	cp	BRD-K74763371	bosentan	Endothelin receptor antagonist
7703	7703	-80.35	cp	BRD-K53318339	vinpocetine	Phosphodiesterase inhibitor
7834	7834	-84.06	cp	BRD-K55454768	TAS-301	Calcium-calmodulin dependent protein kinase inhibitor
7871	7871	-85.23	cp	BRD-K65639003	icariin	Phosphodiesterase inhibitor
7979	7979	-88.59	cp	BRD-K57569181	pentoxifylline	Phosphodiesterase inhibitor
8100	8100	-91.74	cp	BRD-A09533288	verapamil	Calcium channel blocker
8188	8188	-93.68	cp	BRD-A35623999	CGP-37157	L-type calcium channel blocker
8269	8269	-95.55	cp	BRD-K74195153	irsogladine	Phosphodiesterase inhibitor
8359	8359	-97.5	cp	BRD-K78959463	FPL-64176	Calcium channel activator
8444	8444	-99.01	cp	BRD-K14329163	BAY-K8644	Calcium channel activator
